# Supplementary material for: Development and evaluation of a core genome multilocus sequence typing scheme for Paenibacillus larvae, the deadly American foulbrood pathogen of honeybees
Source: Environ Microbiol. 2021 Mar 2;23(9):5042–51. doi: 10.1111/1462-2920.15442 (PMC8518682; doi:10.1111/1462-2920.15442)
Supplement: Supplementary file 3 — Supplementary Table 1. Details of samples used in study. Includes sample name, sample origin, year of sampling, location, latitude and longitude coordinates where relevant, the sequencing platform used, ERIC type, strain identified by MLST, number of contigs, number of bases, longest contig, N50 and GC content Supplementary Table 2. 7‐gene MLST allelic profile for eight samples that could not have an ST attributed to them using the traditional typing scheme. NA denotes the loci that were not found in each sample. Supplementary Table 3. cgMLST scheme. This data is available on https://www.cgmlst.org/ncs Supplementary Table 4. Details of SNRL samples used in study. Includes sample name, year of sampling, location, latitude and longitude coordinates, cluster ID number and the type of connection of isolates in a cluster. [file EMI-23-5042-s003.xlsx]

## Sheet: Supplementary Table 1
	Sample	Origin	Year	Country	City	Latitude	Longitude	ERIC type	Sequence type	Number of contigs	Total bases	Longest contig	N50	GC content
	Pl-26	ANSES	2012	France	Chaudebonne	44.4725	5.24233	I	5	1003	4319677	192358	43043	43.78
	Pl-30	ANSES	2012	France	Peyraubearrigas	44.0016	3.48225	I	6	1049	4328218	192258	46466	44.37
	Pl-83	ANSES	2015	France	Lavandin	43.5971	5.46293	I	5	986	4343674	152165	45725	43.89
	Pl-At-0101	ANSES	2015	Austria	Bruck	47.6069	15.6717	II	10	629	3716348	101274	22526	44.91
	Pl-At-58372	ANSES	2015	Austria	Neumarkt	47.9449	13.225	I	2	664	4129679	172898	51374	44.12
	Pl-At-7304	ANSES	2015	Austria	Aurolzmester	48.2476	13.4561	II	10	518	3697067	100931	23830	44.87
	Pl-Be-2102	ANSES	2014	Belgium	Wachtebeke	51.1709	3.86055	I	5	809	4289111	198830	51394	43.97
	Pl-Be-2160	ANSES	2013	Belgium	Molenstede	51.0038	5.01347	I	15	819	4324551	192468	58058	44.27
	Pl-Be-2196	ANSES	2013	Belgium	Berlaar	51.118	4.65752	I	15	886	4297927	192347	63036	44.06
	Pl-Bg-1078	ANSES	2013	Bulgaria	Pazardzhik	42.1928	24.3336	I	2	562	4080274	172898	52289	44.14
	Pl-Bg-1273	ANSES	2013	Bulgaria	Burgas	42.5048	27.4626	I	2	710	4084747	195000	53009	43.91
	Pl-Bg-2359	ANSES	2012	Bulgaria	Pleven	43.417	24.6067	I	2	702	4090916	173049	52728	43.98
	Pl-Cz-1581	ANSES	2013	Czech_Republic	Kromeriz	49.2917	17.3994	II	10	758	3757828	104571	20713	44.55
	Pl-Cz-J102	ANSES	2013	Czech_Republic	Jaromer	50.3568	15.9241	II	11	807	3785595	100854	21839	44.63
	Pl-Cz-J615-31	ANSES	2013	Czech_Republic	Velka_Kras	50.3631	17.1464	II	11	1029	3833581	101323	21725	44.8
	Pl-De-188-14	ANSES	2014	Germany	Michelstadt/W?zberg	49.68	9.00416	I	15	534	4150191	191430	63070	44.49
	Pl-De-91-14	ANSES	2014	Germany	D?renhettenbach/Ergoldsbach	48.7169	12.2666	I	15	570	4266122	192346	71270	44.48
	Pl-Dk-16208	ANSES	2016	Denmark	Odense	55.4038	10.4024	I	2	685	4183849	173502	50819	43.81
	Pl-Dk-16235	ANSES	2016	Denmark	Langeskov	55.3567	10.586	II	11	497	3694628	100852	24648	44.85
	Pl-Ee-14349	ANSES	2012	Estonia	N/A	58.7584	25.8961	I	5	600	4220511	191182	52289	44.11
	Pl-Ee-14366	ANSES	2012	Estonia	N/A	58.7584	25.8961	I	5	1041	4283831	183695	51752	43.97
	Pl-Ee-14434	ANSES	2012	Estonia	N/A	58.7584	25.8961	I	5	1049	4336204	191182	49609	44.33
	Pl-Es-1260	ANSES	2013	Spain	Santa_Coloma_de_Farners	41.8625	2.66493	I	5	1012	4296452	183631	42712	43.86
	Pl-Es-3242	ANSES	2013	Spain	Los_Llanos_de_Aridane	28.6184	-17.8999	I	5	963	4368031	171307	43740	43.97
	Pl-Es-3662	ANSES	2013	Spain	Los_Ausines	42.2274	-3.59836	I	15	889	4407305	192552	54080	44.01
	Pl-Fi-10352	ANSES	2013	Finland	Pori	61.4851	21.7974	I	2	657	4103648	173285	52289	44.2
	Pl-Fi-6888	ANSES	2012	Finland	Urjala	61.0803	23.5486	I	5	743	4258111	192544	49706	43.99
	Pl-Fi-7752	ANSES	2013	Finland	Finstre	60.2299	19.9881	I	2	541	4080744	172897	52289	44.13
	Pl-Gr01	ANSES	2013	Greece	Nothern_Greece	40.8348	22.4876	I	19	670	4243212	191140	50625	44.26
	Pl-Gr02	ANSES	2013	Greece	Nothern_Greece	40.8348	22.4876	I	2	754	4248679	173084	47893	44.31
	Pl-Gr03	ANSES	2013	Greece	Nothern_Greece	40.8348	22.4876	I	2	651	4101162	173285	54538	43.83
	Pl-Hr-123-13	ANSES	2013	Croatia	Osijek	45.555	18.6955	I	2	853	4201645	173046	49690	43.74
	Pl-Hr-37-13	ANSES	2013	Croatia	Gruda	42.5176	18.3714	I	2	588	4091244	173017	52289	43.6
	Pl-Hr-39-13	ANSES	2012	Croatia	Klostar_Ivanic	45.7381	16.4166	I	2	804	4353616	173047	50819	44.28
	Pl-Li-12k129	ANSES	2012	Lithuania	Silute	55.3504	21.466	I	19	700	4179794	192406	50203	44.44
	Pl-Li-12k130	ANSES	2012	Lithuania	Kedainiai	55.2881	23.9577	I	19	684	4180467	192406	50984	44.22
	Pl-Li-12k146	ANSES	2012	Lithuania	Utena	55.5	25.6094	I	19	575	4185241	191139	52479	44.21
	Pl-Lv-30281	ANSES	2013	Latvia	Kauguri	57.4935	25.4494	I	19	704	4242279	191091	54556	43.68
	Pl-Lv-32409	ANSES	2014	Latvia	Talsi	57.248	22.5874	II	10	530	3727252	101450	25081	44.56
	Pl-Lv-61883	ANSES	2012	Latvia	Daugavpils	55.8747	26.5362	I	18	615	4159690	191098	58057	44.11
	Pl-Nl-1835	ANSES	2014	Netherlands	Buinerveen	52.9349	6.88047	I	15	717	4308144	191097	50040	43.97
	Pl-Nl-8483	ANSES	2015	Netherlands	Berg_en_Terblijt	50.8614	5.78455	I	15	675	4147611	109315	38682	44.44
	Pl-pl-12-514	ANSES	2012	Poland	Tomasow_Lubelski	50.447	23.4163	I	19	568	4156454	191380	51753	44.27
	Pl-pl-13-294	ANSES	2013	Poland	Grodzisk_Mazowiecki	52.1044	20.6351	I	17	647	4206194	191340	52480	44.02
	Pl-pl-13-351	ANSES	2013	Poland	Ogrodzieniec	50.4513	19.519	II	10	524	3758594	100923	23830	44.7
	Pl-Pt-03	ANSES	2015	Portugal	Estremoz	38.8425	-7.58884	I	15	805	4389100	192347	54548	44.23
	Pl-Pt-05	ANSES	2015	Portugal	Guarda	40.5308	-7.22214	I	5	808	4320025	171307	49977	43.88
	Pl-Pt-06	ANSES	2015	Portugal	Viseu	40.6566	-7.91247	I	5	1029	4378424	183637	42311	44.01
	Pl-Ro-12514	ANSES	2012	Romania	Holboca	47.158	27.689	I	2	561	4082476	173152	51511	43.95
	Pl-Ro-12590	ANSES	2012	Romania	Tamasesti	44.9994	23.1946	I	2	553	4084597	117269	54557	43.85
	Pl-Ro-16388	ANSES	2013	Romania	Amara	44.6167	27.3169	I	18	598	4149491	191098	58058	44.32
	Pl-Si-12548r	ANSES	2015	Slovenia	Draga	45.9399	14.5494	II	11	555	3703834	101317	23830	45.06
	Pl-Si-12548w	ANSES	2015	Slovenia	Draga	45.9399	14.5494	II	11	551	3645620	101068	23977	45.1
	Pl-Si-12931	ANSES	2015	Slovenia	Sarsko	45.9368	14.5579	II	11	531	3685067	104571	23830	44.72
	Pl-Sk-6537	ANSES	2012	Slovakia	Ivanka_pri_Dunaji	48.1897	17.2557	II	10	537	3686099	101068	24131	44.79
	Pl-Sk-6755	ANSES	2012	Slovakia	Kravany_nad_Dunajom	47.7638	18.4845	II	11	992	3864244	100851	21906	44.82
	Pl-SW1-M38Sh1	ANSES	2013	Sweden	Helsingborg	56.0465	12.6945	I	19	546	4128500	191139	45337	44.43
	Pl-SW2-M41Sh1	ANSES	2013	Sweden	Viken	56.1459	12.5804	I	19	558	4128632	191139	49752	44.53
	Pl-SW3-M62Sh2	ANSES	2013	Sweden	Klippan	56.1349	13.129	I	19	556	4132026	191139	49757	44.67
	Pl-Uk-8587	ANSES	2011	United_Kingdom	New_Yorkshire	53.7791	-1.54041	I	15	644	4337524	191026	61737	44.26
	Pl-Uk-8628	ANSES	2010	United_Kingdom	Jersey_Channel_Islands	49.1815	-2.09949	I	NS	681	4211019	152156	52245	44.43
	Pl-Uk-8636	ANSES	2013	United_Kingdom	Aberdeen	57.1497	-2.09428	I	18	601	4272241	192357	68885	44.34
	1-19	SNRL	2019	Sweden	Gislaved	57.2931	13.4897	I	19	412	4140620	191254	52523	44.34
	120-19	SNRL	2019	Sweden	Enköping	59.6357	17.0791	I	2	526	4196625	169399	63162	43.76
	125-19	SNRL	2019	Sweden	Vedevåg	59.5247	15.298	I	17	482	4128615	191144	56592	44.35
	133-19	SNRL	2019	Sweden	Dalsjöfors	57.7247	13.1008	I	15	515	4318306	192391	75567	43.91
	147-19	SNRL	2019	Sweden	Sävsjö	57.4027	14.665	I	2	522	4196021	173094	54602	43.7
	148-19	SNRL	2019	Sweden	Vrigstad	57.3568	14.4525	I	2	518	4195203	152124	51215	43.68
	149-19	SNRL	2019	Sweden	Sävsjö	57.4027	14.665	I	2	484	4192697	198544	54163	43.71
	16-19	SNRL	2019	Sweden	Gislaved	57.2931	13.4897	I	17	453	4166907	191466	56594	43.67
	166-19	SNRL	2019	Sweden	Klintehamn	57.3864	18.2028	I	19	449	4170315	191574	59629	44.34
	17-19	SNRL	2019	Sweden	Hishult	56.4236	13.309	I	2	540	4197824	198543	52769	43.86
	175-19	SNRL	2019	Sweden	Örebro	59.2747	15.215	I	15	386	4201993	192391	78294	43.49
	176-19	SNRL	2019	Sweden	Karlstad	59.3799	13.5029	I	19	423	4117776	210472	51798	44.16
	212-19	SNRL	2019	Sweden	Munka-Ljungby	56.261	12.9725	II	11	491	3702212	101624	25137	44.49
	221-19	SNRL	2019	Sweden	Sävsjö	57.4027	14.665	I	2	544	4197115	152568	52774	43.9
	228-19	SNRL	2019	Sweden	Klintehamn	57.3864	18.2028	I	19	432	4169634	191435	59629	44
	25-19	SNRL	2019	Sweden	Enköping	59.6357	17.0791	I	2	500	4195349	173143	51214	43.84
	26-19	SNRL	2019	Sweden	Enköping	59.6357	17.0791	I	2	514	4193841	173143	52774	43.62
	27-19	SNRL	2019	Sweden	Vankiva	56.2004	13.7415	II	10	488	3703197	100976	24175	44.19
	273-19-1	SNRL	2019	Sweden	Klintehamn	57.3864	18.2028	I	19	437	4168507	191400	54167	43.89
	273-19-2	SNRL	2019	Sweden	Klintehamn	57.3864	18.2028	I	19	439	4168506	191531	59629	43.84
	273-19-3	SNRL	2019	Sweden	Klintehamn	57.3864	18.2028	I	19	427	4168833	191490	59692	43.93
	278-19	SNRL	2019	Sweden	Blidsberg	57.9305	13.4933	I	NA	429	4178555	191575	63167	43.85
	28-19	SNRL	2019	Sweden	Sigtuna	59.6165	17.7236	I	2	461	4244985	181515	54163	43.71
	300-19	SNRL	2019	Sweden	Timmele	57.8619	13.4286	I	NA	411	4175609	191435	61832	44.01
	301-19	SNRL	2019	Sweden	Mjölby	58.322	15.1329	I	2	516	4196417	173143	54602	43.51
	30-19	SNRL	2019	Sweden	Romakloster	57.5088	18.4546	I	15	643	4331336	192391	66906	43.59
	303-19	SNRL	2019	Sweden	Göteborg	57.7064	11.9686	I	19	433	4169150	191145	61843	43.76
	307-19	SNRL	2019	Sweden	Alingsås	57.93	12.533	I	NA	424	4177646	238627	64610	43.78
	309-19	SNRL	2019	Sweden	Vrigstad	57.3568	14.4525	I	2	487	4189908	135044	54975	43.67
	319-19	SNRL	2019	Sweden	Tranås	58.038	14.9777	I	19	417	4140359	191142	62433	44.07
	320-19	SNRL	2019	Sweden	Sigtuna	59.6418	17.5549	I	2	590	4203970	198537	46721	43.67
	321-19	SNRL	2019	Sweden	Bjärred	55.7226	13.0275	I	17	467	4128971	191469	57362	44.03
	324-19	SNRL	2019	Sweden	Hälleviksstrand	58.1244	11.4442	I	19	447	4169496	191546	61579	43.96
	326-19	SNRL	2019	Sweden	Värnamo	57.1852	14.0412	II	10	488	3769384	96859	23367	44.28
	327-19	SNRL	2019	Sweden	Värnamo	57.1852	14.0412	II	10	491	3769540	96931	23367	44.3
	33-19	SNRL	2019	Sweden	Burseryd	57.3755	14.7897	I	17	446	4125218	191144	61801	44.01
	336-19	SNRL	2019	Sweden	Hälleviksstrand	58.1244	11.4442	I	19	421	4169583	191145	63464	43.98
	357-19	SNRL	2019	Sweden	Norrköping	58.5909	16.1903	I	15	542	4346066	192404	75385	43.94
	358-19	SNRL	2019	Sweden	Enköping	59.6357	17.0791	I	2	533	4196897	173143	51343	43.7
	359-19	SNRL	2019	Sweden	Enköping	59.6357	17.0791	I	2	514	4195649	172942	54163	43.7
	360-19	SNRL	2019	Sweden	Ingelstad	56.3149	13.8763	I	19	458	4141986	191436	54164	44.1
	36-19	SNRL	2019	Sweden	Enköping	59.6357	17.0791	I	2	503	4194696	173143	56153	43.57
	37-19	SNRL	2019	Sweden	Sävsjö	57.4027	14.665	I	2	556	4197465	173143	51215	43.95
	378-19	SNRL	2019	Sweden	Sävsjö	57.4027	14.665	I	2	544	4196136	147877	51215	43.68
	389-19	SNRL	2019	Sweden	Ystad	55.433	13.8197	I	NA	420	4140823	153085	51027	44.03
	409-19	SNRL	2019	Sweden	Vrigstad	57.3568	14.4525	I	2	501	4193531	117315	54163	43.72
	4-100-16	SNRL	2016	Sweden	Torsby	60.1383	12.9989	I	15	409	4334414	192428	75802	43.88
	4-101-16	SNRL	2016	Sweden	Vrigstad	57.3568	14.4525	I	2	531	4198411	198535	51215	43.9
	4-102-18	SNRL	2018	Sweden	Säffle	59.1329	12.9249	I	17	461	4126337	191144	51798	44.4
	4-104-17-1	SNRL	2017	Sweden	Strängnäs	59.3763	17.0268	I	19	439	4119941	191405	54602	43.94
	4-105-17-1	SNRL	2017	Sweden	Upplands Bro	59.6073	17.6429	I	2	507	4195046	198535	54602	44.09
	4-105-18	SNRL	2018	Sweden	Västra Ämtevik	59.724594	13.1441	II	10	475	3703228	101624	23371	44.37
	4-108-16	SNRL	2016	Sweden	Hällsta	59.5107	17.3485	I	2	544	4196276	173094	50865	43.48
	4-113-16	SNRL	2016	Sweden	Herrljunga	58.0784	13.0257	II	10	529	3753977	110650	24730	44.34
	4-114-16-1	SNRL	2016	Sweden	Ljung	58.2246	11.9227	II	10	508	3748444	101081	24299	44.19
	4-114-16-2	SNRL	2016	Sweden	Ljung	58.2246	11.9227	II	10	514	3752365	101081	26414	44.3
	4-115-16	SNRL	2016	Sweden	Laholm	56.5047	13.0342	II	11	456	3700203	110651	25785	44.39
	4-117-18	SNRL	2018	Sweden	Finspång	58.7077	15.7759	II	10	482	3770129	96859	23367	44.15
	4-122-18	SNRL	2018	Sweden	Hemse	57.2401	18.38	I	15	644	4295188	192391	71314	43.5
	4-123-18	SNRL	2018	Sweden	Tomelilla	57.8619	13.4286	I	19	438	4181906	217405	62332	43.94
	4-128-16	SNRL	2016	Sweden	Oskarshamn	57.2633	16.4443	I	NA	424	4118829	239110	61811	44.06
	4-132-16	SNRL	2016	Sweden	Vänersborg	58.3812	12.3227	I	17	454	4169826	213988	51798	44.24
	4-134-16	SNRL	2016	Sweden	Köping	59.5802	15.8781	I	19	456	4114977	191402	48832	44.16
	4-138-16	SNRL	2016	Sweden	Högsäter	58.6511	12.0555	I	19	411	4151819	191576	51798	44.07
	4-139-16	SNRL	2016	Sweden	Sventorp	55.7666	13.2567	I	19	451	4162934	191436	52523	43.69
	4-142-16	SNRL	2016	Sweden	Kivik	55.6846	14.2248	II	11	490	3690324	111128	22956	44.45
	4-143-16	SNRL	2016	Sweden	Ulricehamn	57.8103	13.4403	I	NA	425	4173202	191456	61832	44.1
	4-144-16	SNRL	2016	Sweden	Sösdala	56.0406	13.6815	II	10	471	3731252	110650	24175	44.37
	4-146-16	SNRL	2016	Sweden	Varberg	57.1093	12.2495	I	19	441	4140265	191477	52342	44.25
	4-147-16	SNRL	2016	Sweden	Kungsör	59.4268	16.0945	I	2	523	4197156	198544	52774	43.76
	4-149-16	SNRL	2016	Sweden	Ödeshög	58.2294	14.653	I	2	498	4194333	181822	55938	44.08
	4-151-16	SNRL	2016	Sweden	Vessigebro	56.9762	12.6643	I	NA	417	4138670	191401	54223	44.37
	4-152-16	SNRL	2016	Sweden	Sala	59.9245	16.6058	I	2	507	4193057	198544	54163	43.5
	4-26-16	SNRL	2016	Sweden	Lindesberg	59.5931	15.2265	I	17	486	4182484	191144	51559	44.05
	4-33-17	SNRL	2017	Sweden	Avesta	60.2237	16.3762	I	19	777	4173551	191532	52524	44.78
	44-19	SNRL	2019	Sweden	Sävsjö	57.4027	14.665	I	2	518	4196235	213229	54598	43.9
	4-47-16	SNRL	2016	Sweden	Växjö	56.8787	14.8094	I	2	453	4240942	147697	51417	43.62
	4-48-16	SNRL	2016	Sweden	Trollhättan	58.2828	12.2909	I	19	473	4142632	191401	48047	44.13
	4-49-17	SNRL	2017	Sweden	Herrljunga	58.0784	13.0257	II	10	505	3749489	110650	25136	44.72
	4-51-16	SNRL	2016	Sweden	Strängnäs	59.3763	17.0268	I	2	453	4241060	172963	54163	43.51
	45-19	SNRL	2019	Sweden	Sigtuna	59.6167	17.7217	I	2	553	4198493	153187	52774	43.85
	4-59-16	SNRL	2016	Sweden	Lund	55.7029	13.1929	II	10	472	3662686	101081	27677	44.48
	4-61-16	SNRL	2016	Sweden	Mönsterås	57.0424	16.4426	II	11	519	3682124	101572	22681	44.02
	46-19	SNRL	2019	Sweden	Sigtuna	59.6165	17.7236	I	2	421	4192628	181493	61111	43.48
	4-62-17	SNRL	2017	Sweden	Väckelsång	56.6403	14.9175	I	19	411	4141408	191436	61702	44.15
	4-63-17	SNRL	2017	Sweden	Lidhult	56.8284	13.439	II	11	479	3704437	101974	25137	44.2
	4-66-16	SNRL	2016	Sweden	Hishult	56.4236	13.309	I	2	684	4199549	196063	55938	43.78
	4-69-17	SNRL	2017	Sweden	Jönköping	57.7815	14.1628	I	2	427	4090023	173142	54163	43.96
	4-70-17	SNRL	2017	Sweden	Långasjö	56.578	15.4504	I	7	649	4378157	130664	45063	43.95
	47-19	SNRL	2019	Sweden	Ekerö	59.2905	17.8131	I	2	421	4191207	172892	63162	44.03
	4-72-17	SNRL	2017	Sweden	Kävlinge	55.793	13.1093	I	17	458	4127446	191145	54602	44.11
	4-77-16	SNRL	2016	Sweden	Vinslöv	56.1022	13.9096	I	2	533	4200540	198535	54163	43.8
	4-79-17	SNRL	2017	Sweden	Ödeshög	58.2294	14.653	I	2	524	4196376	181813	54163	43.86
	4-80-16	SNRL	2016	Sweden	Romakloster	57.5088	18.4546	I	15	565	4324979	192391	71664	44.22
	4-84-16	SNRL	2016	Sweden	Herrljunga	58.0784	13.0257	II	10	523	3756836	100865	24299	44.37
	4-85-17	SNRL	2017	Sweden	Enköping	59.6357	17.0791	I	17	452	4123190	169615	56523	44.14
	4-88-16	SNRL	2016	Sweden	Hjärnarp	56.3182	12.9164	I	19	434	4139481	191401	49799	43.93
	4-90-16	SNRL	2016	Sweden	Lekeryd	57.7734	14.4182	I	19	460	4142306	191295	53913	43.98
	4-90-17-1	SNRL	2017	Sweden	Mjölby	58.322	15.1329	I	15	535	4357870	192391	68025	43.78
	4-90-18	SNRL	2018	Sweden	Kristianstad	56.0318	14.1519	I	19	432	4139384	191436	51795	44.11
	4-92-18	SNRL	2018	Sweden	Vikbolandet	58.5281	16.677	I	15	553	4345376	192404	71314	44.01
	4-93-17-1	SNRL	2017	Sweden	Örsundsbro	59.6794	17.4175	I	2	532	4197221	198535	55941	43.57
	4-95-18	SNRL	2018	Sweden	Linköping	58.4098	15.6245	I	5	558	4253249	192025	45082	43.65
	4-96-17-1	SNRL	2017	Sweden	Varberg	57.1093	12.2495	I	19	448	4143217	191436	60627	44.23
	4-97-17-1	SNRL	2017	Sweden	Sunne	59.8402	13.1355	I	19	421	4119446	191111	54164	43.95
	497-19	SNRL	2019	Sweden	Värnamo	57.1852	14.0412	II	10	476	3767835	96931	23367	44.4
	4-98-16	SNRL	2016	Sweden	Nora	59.5187	15.0388	I	19	417	4088626	191401	51759	44.26
	4-99-17-1	SNRL	2017	Sweden	Varberg	57.1093	12.2495	I	2	531	4198315	198535	52774	43.53
	507-19	SNRL	2019	Sweden	Malmö	55.6053	13.0002	II	10	466	3699021	101624	24181	44.18
	514-19	SNRL	2019	Sweden	Enköping	59.6357	17.0791	I	2	511	4192518	173329	54163	44.01
	52-19	SNRL	2019	Sweden	Enköping	59.6357	17.0791	I	2	505	4193498	198535	54163	43.75
	57-19	SNRL	2019	Sweden	Växjö	56.8787	14.8094	I	2	486	4185263	198535	54163	43.69
	72-19	SNRL	2019	Sweden	Enköping	59.6357	17.0791	I	2	533	4197109	152568	52774	43.91
	81-19	SNRL	2019	Sweden	Östra Göinge	56.2551	14.0756	I	19	423	4140080	191436	52342	44.19
	95-19	SNRL	2019	Sweden	Karlstad	59.3799	13.5029	I	19	407	4119557	191566	52916	44.11
	Plarvae-01	SNRL	2018	Sweden	Romakloster	57.5088	18.4546	I	15	406	4333536	192249	74812	43.72
	Plarvae-06	SNRL	2018	Sweden	Strömstad	58.9555	11.0352	I	2	498	4194018	173143	54163	43.87
	Plarvae-07	SNRL	2018	Sweden	Strömstad	58.9555	11.0352	I	2	565	4196744	152647	51215	43.6
	Plarvae-08	SNRL	2018	Sweden	Linköping	58.4098	15.6245	I	15	523	4344257	191124	74383	43.29
	Plarvae-09	SNRL	2018	Sweden	Höganäs	56.3172	12.3705	I	19	408	4093951	191576	52523	43.94
	Plarvae-10	SNRL	2018	Sweden	Ljungbyhed	56.0739	13.2331	I	19	443	4141977	191616	51798	43.84
	Plarvae-11	SNRL	2018	Sweden	Klippan	56.1312	13.1275	I	19	421	4140322	191254	52342	44.31
	Plarvae-13	SNRL	2018	Sweden	Ydre	57.8664	15.2854	I	NA	412	4143632	238813	56385	43.97
	Plarvae-15	SNRL	2018	Sweden	Östra Göinge	56.2551	14.0756	I	2	816	4214173	198740	49734	43.97
	Plarvae-17	SNRL	2018	Sweden	Kivik	55.6846	14.2248	I	7	664	4376979	130983	44754	44.07
	Plarvae-18	SNRL	2018	Sweden	Laholm	56.5047	13.0342	II	11	495	3703929	101339	25126	44.33
	Plarvae-22	SNRL	2018	Sweden	Vederslöv	56.7866	14.7309	I	19	415	4140815	191295	61702	44.02
	Plarvae-24	SNRL	2018	Sweden	Värnamo	57.1852	14.0412	II	10	521	3774101	97790	22957	44.14
	Plarvae-26	SNRL	2018	Sweden	Kungsäter	57.305	12.5663	I	19	537	4164130	191401	51027	44.04
	Plarvae-34	SNRL	2018	Sweden	Glimåkra	56.3054	14.1364	I	19	435	4140465	191477	49382	44.31
	Plarvae-44	SNRL	2018	Sweden	Strömstad	58.9555	11.0352	I	2	538	4196903	173143	54163	43.79
	Plarvae-45	SNRL	2018	Sweden	Varberg	57.1093	12.2495	I	19	464	4143548	191093	52523	44.41
	Plarvae-46	SNRL	2018	Sweden	Sävsjö	57.4027	14.665	I	17	460	4127259	191144	53880	43.88
	Plarvae-48	SNRL	2018	Sweden	Västra Ämtevik	59.724594	13.1441	I	19	463	4121537	191152	51027	44.16
	ERR274125	ENA	NA	NA	NA	NA	NA	I	2	647	4177667	114571	52736	44.01
	ERR274126	ENA	NA	NA	NA	NA	NA	I	19	875	4296946	191092	61938	44.14
	ERR274127	ENA	NA	NA	NA	NA	NA	I	5	677	4033826	192048	40341	44.1
	ERR274128	ENA	NA	NA	NA	NA	NA	I	5	614	4029430	192055	40341	43.99
	ERR274129	ENA	NA	NA	NA	NA	NA	I	5	744	4087134	192055	40131	44.01
	ERR274130	ENA	NA	NA	NA	NA	NA	I	5	629	4032737	192055	40341	43.99
	ERR274132	ENA	NA	NA	NA	NA	NA	II	11	551	3727578	101317	24686	44.65
	ERR274133	ENA	NA	NA	NA	NA	NA	II	11	1086	3894920	101317	24686	44.84
	ERR274134	ENA	NA	NA	NA	NA	NA	II	11	591	3718450	100852	25081	44.6
	ERR274135	ENA	NA	NA	NA	NA	NA	II	11	799	3860962	101317	23977	44.57
	ERR274136	ENA	NA	NA	NA	NA	NA	II	11	628	3737236	101205	25082	44.69
	ERR274137	ENA	NA	NA	NA	NA	NA	II	11	936	3880134	100852	24131	44.36
	ERR274138	ENA	NA	NA	NA	NA	NA	II	11	905	3854147	101317	23977	44.48
	ERR274139	ENA	NA	NA	NA	NA	NA	I	5	728	4060670	192048	42393	44.27
	ERR274140	ENA	NA	NA	NA	NA	NA	II	10	518	3709551	100931	23904	44.95
	ERR274141	ENA	NA	NA	NA	NA	NA	II	11	538	3689888	101533	25082	44.87
	ERR274142	ENA	NA	NA	NA	NA	NA	I	5	831	4257012	192005	39264	44.04
	ERR274143	ENA	NA	NA	NA	NA	NA	II	10	573	3898914	100852	22526	44.74
	ERR274144	ENA	NA	NA	NA	NA	NA	II	11	557	3700721	101754	24686	44.44
	ERR274145	ENA	NA	NA	NA	NA	NA	I	15	886	4383440	213766	71270	44.28
	ERR274146	ENA	NA	NA	NA	NA	NA	I	19	716	4194765	198047	52480	44.08
	ERR274147	ENA	NA	NA	NA	NA	NA	I	17	608	4195692	213946	51752	44.09
	ERR274151	ENA	NA	NA	NA	NA	NA	I	2	691	4264248	172289	52740	44.07
	ERR274152	ENA	NA	NA	NA	NA	NA	I	2	713	4245649	172615	52723	44.34
	ERR274153	ENA	NA	NA	NA	NA	NA	I	2	575	4088733	183252	51751	44.13
	ERR274155	ENA	NA	NA	NA	NA	NA	I	5	691	4076335	192047	43447	44.09
	ERR274156	ENA	NA	NA	NA	NA	NA	I	5	652	4053721	169976	40647	44.12
	ERR274157	ENA	NA	NA	NA	NA	NA	I	5	981	4371279	190724	51395	44.22
	ERR274158	ENA	NA	NA	NA	NA	NA	I	5	736	4109200	192248	43512	44.04
	ERR274159	ENA	NA	NA	NA	NA	NA	I	5	706	4033099	192688	40444	44.26
	ERR274160	ENA	NA	NA	NA	NA	NA	I	5	1099	4491866	151829	46456	43.98
	ERR274161	ENA	NA	NA	NA	NA	NA	I	5	1063	4419245	171307	49661	44.02
	ERR274162	ENA	NA	NA	NA	NA	NA	I	5	887	4358710	171307	42712	44.08
	ERR274163	ENA	NA	NA	NA	NA	NA	I	5	644	4098969	177536	54830	44.38
	ERR274164	ENA	NA	NA	NA	NA	NA	I	19	764	4148571	191319	51752	43.96
	ERR274166	ENA	NA	NA	NA	NA	NA	II	10	616	3738560	101147	24255	44.86
	ERR274167	ENA	NA	NA	NA	NA	NA	II	10	592	3711489	100931	24350	44.75
	ERR274168	ENA	NA	NA	NA	NA	NA	II	10	546	3700225	100931	24255	44.48
	ERR274169	ENA	NA	NA	NA	NA	NA	II	10	769	3851427	100852	23830	44.81
	ERR274170	ENA	NA	NA	NA	NA	NA	II	10	701	3749760	100821	22911	44.74
	ERR274171	ENA	NA	NA	NA	NA	NA	II	10	576	3728660	100852	24255	44.61
	ERR274172	ENA	NA	NA	NA	NA	NA	II	10	533	3736955	96815	24131	44.58
	ERR274173	ENA	NA	NA	NA	NA	NA	II	10	590	3785479	100852	24861	45.08
	ERR274174	ENA	NA	NA	NA	NA	NA	I	13	573	4095365	176450	49546	43.87
	ERR274175	ENA	NA	NA	NA	NA	NA	I	13	1037	4320436	156837	45264	44.18
	ERR274176	ENA	NA	NA	NA	NA	NA	I	2	580	4084499	173192	55533	43.74
	ERR274177	ENA	NA	NA	NA	NA	NA	I	15	744	4366856	213671	74529	44.37
	ERR274178	ENA	NA	NA	NA	NA	NA	I	15	1427	4557603	192373	59726	44.21
	ERR274179	ENA	NA	NA	NA	NA	NA	I	15	549	4325580	191378	71270	44.14
	ERR274180	ENA	NA	NA	NA	NA	NA	I	15	585	4325231	213763	75411	44.34
	ERR274181	ENA	NA	NA	NA	NA	NA	I	15	644	4198843	213672	75523	44.38
	ERR274182	ENA	NA	NA	NA	NA	NA	I	15	1117	4326353	213672	63439	43.82
	ERR274183	ENA	NA	NA	NA	NA	NA	I	15	777	4313056	192360	75477	44.15
	ERR274184	ENA	NA	NA	NA	NA	NA	I	15	611	4353689	213758	76186	44.34
	ERR274185	ENA	NA	NA	NA	NA	NA	I	17	710	4217895	191446	54853	44
	ERR274186	ENA	NA	NA	NA	NA	NA	I	22	819	4263257	213665	51752	43.95
	ERR274187	ENA	NA	NA	NA	NA	NA	I	18	541	4204267	213756	75108	44.14
	ERR274188	ENA	NA	NA	NA	NA	NA	I	18	936	4449619	192356	62398	44.01
	ERR274189	ENA	NA	NA	NA	NA	NA	I	18	559	4174236	191511	75412	44.13
	ERR274190	ENA	NA	NA	NA	NA	NA	I	19	992	4388945	191140	46840	44.43
	ERR274191	ENA	NA	NA	NA	NA	NA	I	19	797	4315204	191092	52269	44.23
	ERR274192	ENA	NA	NA	NA	NA	NA	I	19	624	4130124	191141	52902	44.18
	ERR274193	ENA	NA	NA	NA	NA	NA	I	19	1695	4517226	192404	49755	44.13
	ERR274194	ENA	NA	NA	NA	NA	NA	I	2	685	4260197	178480	51734	43.88
	ERR274195	ENA	NA	NA	NA	NA	NA	II	10	666	3864577	101317	22524	44.56
	ERR274196	ENA	NA	NA	NA	NA	NA	I	15	831	4358221	192347	71270	44.32
	ERR274197	ENA	NA	NA	NA	NA	NA	I	15	886	4362596	213765	71620	44.4
	ERR274198	ENA	NA	NA	NA	NA	NA	I	15	907	4368570	192341	72017	44.24
	ERR274203	ENA	NA	NA	NA	NA	NA	II	10	539	3701290	82645	22526	44.58
	ERR274204	ENA	NA	NA	NA	NA	NA	II	10	546	3707997	100930	23830	45.03
	ERR274205	ENA	NA	NA	NA	NA	NA	II	10	1032	3928829	101146	21413	44.57
	ERR274206	ENA	NA	NA	NA	NA	NA	II	10	701	3779891	100931	24255	44.77
	ERR274207	ENA	NA	NA	NA	NA	NA	II	10	724	3847737	101784	23977	44.72
	ERR274208	ENA	NA	NA	NA	NA	NA	II	10	1016	3959251	101170	22912	44.9
	ERR274210	ENA	NA	NA	NA	NA	NA	II	10	514	3773237	100852	24776	44.78
	ERR274211	ENA	NA	NA	NA	NA	NA	II	10	551	3774826	100852	24776	44.87
	ERR274212	ENA	NA	NA	NA	NA	NA	II	10	584	3784135	100852	23977	44.87
	ERR274213	ENA	NA	NA	NA	NA	NA	II	10	650	3737885	101450	24137	44.41
	ERR274214	ENA	NA	NA	NA	NA	NA	II	11	621	3769968	101317	24131	44.82
	ERR274215	ENA	NA	NA	NA	NA	NA	II	11	879	3869199	100852	23324	44.64
	ERR274216	ENA	NA	NA	NA	NA	NA	II	10	518	3711902	82614	23003	44.37
	ERR274217	ENA	NA	NA	NA	NA	NA	II	10	657	3761782	82645	23325	44.74
	ERR274218	ENA	NA	NA	NA	NA	NA	I	15	965	4365315	192347	71624	44.11
	ERR274219	ENA	NA	NA	NA	NA	NA	I	15	917	4384700	192347	71270	44.06
	ERR274220	ENA	NA	NA	NA	NA	NA	I	5	737	4144147	148074	41744	43.87
	G1	SVA	NA	Sweden	Gotland	NA	NA	I	15	503	4366644	192491	63180	43.82
	G10	SVA	NA	Sweden	Gotland	NA	NA	II	11	401	3757128	100965	25885	44.7
	G11	SVA	NA	Sweden	Gotland	NA	NA	I	15	578	4386951	192491	74369	43.8
	G12	SVA	NA	Sweden	Gotland	NA	NA	I	19	369	4267548	198434	61943	43.91
	G13	SVA	NA	Sweden	Gotland	NA	NA	II	11	383	3732514	101181	25885	44.36
	G14	SVA	NA	Sweden	Gotland	NA	NA	I	15	440	4350081	200053	68125	43.77
	G15	SVA	NA	Sweden	Gotland	NA	NA	II	11	403	3751785	101181	25885	44.32
	G16	SVA	NA	Sweden	Gotland	NA	NA	II	11	395	3752682	101402	25885	44.67
	G17	SVA	NA	Sweden	Gotland	NA	NA	II	11	401	3751973	101181	25237	44.51
	G18	SVA	NA	Sweden	Gotland	NA	NA	II	11	391	3749948	101289	25885	44.64
	G19	SVA	NA	Sweden	Gotland	NA	NA	I	19	317	4193603	198434	61943	44
	G2	SVA	NA	Sweden	Gotland	NA	NA	I	15	495	4365662	213890	63180	43.85
	G20	SVA	NA	Sweden	Gotland	NA	NA	II	11	398	3763033	101294	25885	44.19
	G21	SVA	NA	Sweden	Gotland	NA	NA	II	11	404	3756448	100965	25885	44.41
	G22	SVA	NA	Sweden	Gotland	NA	NA	II	11	406	3753688	100965	25885	44.59
	G23	SVA	NA	Sweden	Gotland	NA	NA	II	11	389	3748634	101402	25885	44.42
	G24	SVA	NA	Sweden	Gotland	NA	NA	I	19	347	4200609	198434	60415	44.24
	G3	SVA	NA	Sweden	Gotland	NA	NA	I	19	433	4282357	198434	59729	44.04
	G4	SVA	NA	Sweden	Gotland	NA	NA	I	15	445	4357866	213890	74369	43.87
	G5	SVA	NA	Sweden	Gotland	NA	NA	I	19	634	4304183	198231	55963	44.16
	G6	SVA	NA	Sweden	Gotland	NA	NA	I	15	455	4358362	213890	71414	43.89
	G7	SVA	NA	Sweden	Gotland	NA	NA	I	15	520	4370734	213890	71414	43.78
	G8	SVA	NA	Sweden	Gotland	NA	NA	I	19	383	4269785	198434	60943	44.18
	G9	SVA	NA	Sweden	Gotland	NA	NA	I	19	367	4200530	198443	59095	44.19
	U1	SVA	NA	Sweden	Uppland	NA	NA	I	18	449	4425111	152383	62103	43.86
	U10	SVA	NA	Sweden	Uppland	NA	NA	I	15	405	4247111	182060	52624	43.9
	U11	SVA	NA	Sweden	Uppland	NA	NA	I	15	312	4227035	192319	64816	43.99
	U12	SVA	NA	Sweden	Uppland	NA	NA	I	15	338	4196802	213891	75667	43.89
	U13	SVA	NA	Sweden	Uppland	NA	NA	I	15	478	4214700	152577	54802	44.13
	U14	SVA	NA	Sweden	Uppland	NA	NA	I	18	462	4428530	153396	52850	44.16
	U15	SVA	NA	Sweden	Uppland	NA	NA	I	15	303	4185763	192491	68019	44.07
	U16	SVA	NA	Sweden	Uppland	NA	NA	I	15	361	4197916	213890	69869	44.04
	U17	SVA	NA	Sweden	Uppland	NA	NA	I	15	254	4178490	213891	75667	43.91
	U18	SVA	NA	Sweden	Uppland	NA	NA	I	15	250	4178140	213899	77265	43.87
	U19	SVA	NA	Sweden	Uppland	NA	NA	I	18	379	4421856	192501	74908	43.99
	U2	SVA	NA	Sweden	Uppland	NA	NA	I	18	576	4449605	152383	50277	43.97
	U20	SVA	NA	Sweden	Uppland	NA	NA	I	18	368	4421388	192501	75666	43.53
	U21	SVA	NA	Sweden	Uppland	NA	NA	I	15	266	4220538	201507	76598	44.13
	U22	SVA	NA	Sweden	Uppland	NA	NA	I	15	251	4179704	213892	77183	44.08
	U23	SVA	NA	Sweden	Uppland	NA	NA	I	15	340	4235661	213900	77265	43.64
	U24	SVA	NA	Sweden	Uppland	NA	NA	I	18	483	4440147	152383	62542	43.74
	U25	SVA	NA	Sweden	Uppland	NA	NA	I	18	455	4437201	192501	71414	44.05
	U26	SVA	NA	Sweden	Uppland	NA	NA	I	15	324	4189935	213890	76428	43.85
	U27	SVA	NA	Sweden	Uppland	NA	NA	I	15	345	4233402	213890	76191	43.84
	U28	SVA	NA	Sweden	Uppland	NA	NA	I	15	358	4197074	213890	67006	43.82
	U3	SVA	NA	Sweden	Uppland	NA	NA	I	15	382	4206447	213890	68260	43.77
	U4	SVA	NA	Sweden	Uppland	NA	NA	I	15	458	4217340	168597	62001	43.73
	U5	SVA	NA	Sweden	Uppland	NA	NA	I	15	324	4231055	213899	71414	43.91
	U6	SVA	NA	Sweden	Uppland	NA	NA	I	15	332	4231075	213890	75667	44
	U7	SVA	NA	Sweden	Uppland	NA	NA	I	19	475	4192988	118890	51896	44.38
	U8	SVA	NA	Sweden	Uppland	NA	NA	I	18	479	4395966	159930	67319	43.83
	U9	SVA	NA	Sweden	Uppland	NA	NA	I	15	360	4236469	213890	75667	43.95

## Sheet: Supplementary Table 2
	Sample ID	glpF	sigF	glpT	Natrans	rpoB	ftsA	clpC
	278-19	6	1	NA	NA	4	4	3
	300-19	6	1	NA	NA	4	4	3
	307-19	6	1	NA	NA	4	4	3
	389-19	6	1	NA	2	4	4	3
	4-128-16	6	1	NA	NA	4	4	3
	4-143-16	6	1	NA	NA	4	4	3
	4-151-16	6	1	1	2	4	4	NA
	Plarvae-13	6	1	NA	NA	4	4	3

## Sheet: Supplementary Table 3
	Target	Abs. Offset	Ref.-seq. len.	Translated	Orientation	Gene	Product	Note
	ERICI_RS00005	0	1359	yes	forward	dnaA	chromosomal replication initiator protein DnaA	Derived by automated computational analysis using gene prediction method: Protein Homology.
	ERICI_RS00010	1584	1143	yes	forward	dnaN	DNA polymerase III subunit beta	Derived by automated computational analysis using gene prediction method: Protein Homology.
	ERICI_RS00015	2744	216	yes	forward	yaaA	S4 domain-containing protein YaaA	Derived by automated computational analysis using gene prediction method: Protein Homology.
	ERICI_RS00020	2980	1134	yes	forward	recF	DNA replication/repair protein RecF	Derived by automated computational analysis using gene prediction method: Protein Homology.
	ERICI_RS00030	4384	1911	yes	forward	gyrB	DNA topoisomerase (ATP-hydrolyzing) subunit B	Derived by automated computational analysis using gene prediction method: Protein Homology.
	ERICI_RS00035	6360	2457	yes	forward	gyrA	DNA gyrase subunit A	Derived by automated computational analysis using gene prediction method: Protein Homology.
	ERICI_RS00060	15621	1458	yes	forward	guaB	IMP dehydrogenase	Derived by automated computational analysis using gene prediction method: Protein Homology.
	ERICI_RS00065	17239	1245	yes	forward		D-alanyl-D-alanine carboxypeptidase	Derived by automated computational analysis using gene prediction method: Protein Homology.
	ERICI_RS00070	18607	882	yes	forward	pdxS	pyridoxal 5'-phosphate synthase lyase subunit PdxS	Derived by automated computational analysis using gene prediction method: Protein Homology.
	ERICI_RS00075	19521	576	yes	forward	pdxT	pyridoxal 5'-phosphate synthase glutaminase subunit PdxT	Derived by automated computational analysis using gene prediction method: Protein Homology.
	ERICI_RS00080	20205	1281	yes	forward	serS	serine--tRNA ligase	Derived by automated computational analysis using gene prediction method: Protein Homology.
	ERICI_RS00090	21792	348	yes	forward		hypothetical protein	Derived by automated computational analysis using gene prediction method: Protein Homology.
	ERICI_RS00095	22342	147	yes	forward		small acid-soluble spore protein P	Derived by automated computational analysis using gene prediction method: Protein Homology.
	ERICI_RS00105	24076	495	yes	reverse		hypothetical protein	Derived by automated computational analysis using gene prediction method: GeneMarkS-2+.
	ERICI_RS00110	24567	534	yes	reverse		sigma-70 family RNA polymerase sigma factor	Derived by automated computational analysis using gene prediction method: Protein Homology.
	ERICI_RS00125	25759	480	yes	forward		hypothetical protein	Derived by automated computational analysis using gene prediction method: GeneMarkS-2+.
	ERICI_RS00130	26266	429	yes	reverse		NUDIX domain-containing protein	Derived by automated computational analysis using gene prediction method: Protein Homology.
	ERICI_RS00135	26761	474	yes	reverse	tadA	tRNA adenosine(34) deaminase TadA	Derived by automated computational analysis using gene prediction method: Protein Homology.
	ERICI_RS00140	27509	201	yes	forward		hypothetical protein	Derived by automated computational analysis using gene prediction method: GeneMarkS-2+.
	ERICI_RS00145	28128	279	yes	forward		hypothetical protein	Derived by automated computational analysis using gene prediction method: GeneMarkS-2+.
	ERICI_RS00155	28932	1101	yes	forward	ychF	redox-regulated ATPase YchF	Derived by automated computational analysis using gene prediction method: Protein Homology.
	ERICI_RS00160	30087	1071	yes	forward	prfA	peptide chain release factor 1	Derived by automated computational analysis using gene prediction method: Protein Homology.
	ERICI_RS00165	31162	882	yes	forward	prmC	peptide chain release factor N(5)-glutamine methyltransferase	Derived by automated computational analysis using gene prediction method: Protein Homology.
	ERICI_RS00170	32134	699	yes	forward	spoIIR	stage II sporulation protein R	Derived by automated computational analysis using gene prediction method: Protein Homology.
	ERICI_RS00175	32848	1059	yes	forward		threonylcarbamoyl-AMP synthase	Derived by automated computational analysis using gene prediction method: Protein Homology.
	ERICI_RS00180	33966	564	yes	forward		manganese efflux pump	Derived by automated computational analysis using gene prediction method: Protein Homology.
	ERICI_RS00185	34773	594	yes	forward		low molecular weight protein arginine phosphatase	Derived by automated computational analysis using gene prediction method: Protein Homology.
	ERICI_RS22270	35527	153	yes	forward		hypothetical protein	Derived by automated computational analysis using gene prediction method: GeneMarkS-2+.
	ERICI_RS00190	35728	459	yes	forward	rpiB	ribose 5-phosphate isomerase B	Derived by automated computational analysis using gene prediction method: Protein Homology.
	ERICI_RS00195	36276	579	yes	forward		TIGR01440 family protein	Derived by automated computational analysis using gene prediction method: Protein Homology.
	ERICI_RS00200	36908	1248	yes	forward		serine hydroxymethyltransferase	Derived by automated computational analysis using gene prediction method: Protein Homology.
	ERICI_RS00205	38420	630	yes	forward	upp	uracil phosphoribosyltransferase	Derived by automated computational analysis using gene prediction method: Protein Homology.
	ERICI_RS00210	39066	1143	yes	forward	wecB	UDP-N-acetylglucosamine 2-epimerase (non-hydrolyzing)	Derived by automated computational analysis using gene prediction method: Protein Homology.
	ERICI_RS00220	40638	372	yes	forward		ATP synthase subunit I	Derived by automated computational analysis using gene prediction method: Protein Homology.
	ERICI_RS00225	41037	780	yes	forward	atpB	F0F1 ATP synthase subunit A	Derived by automated computational analysis using gene prediction method: Protein Homology.
	ERICI_RS00230	41921	213	yes	forward	atpE	F0F1 ATP synthase subunit C	Derived by automated computational analysis using gene prediction method: Protein Homology.
	ERICI_RS00240	42719	552	yes	forward		F0F1 ATP synthase subunit delta	Derived by automated computational analysis using gene prediction method: Protein Homology.
	ERICI_RS00245	43287	1518	yes	forward		F0F1 ATP synthase subunit alpha	Derived by automated computational analysis using gene prediction method: Protein Homology.
	ERICI_RS00250	45005	858	yes	forward		F0F1 ATP synthase subunit gamma	Derived by automated computational analysis using gene prediction method: Protein Homology.
	ERICI_RS00255	45966	1407	yes	forward	atpD	F0F1 ATP synthase subunit beta	Derived by automated computational analysis using gene prediction method: Protein Homology.
	ERICI_RS00260	47418	411	yes	forward		F0F1 ATP synthase subunit epsilon	Derived by automated computational analysis using gene prediction method: Protein Homology.
	ERICI_RS00270	48495	378	yes	forward		YxlC family protein	Derived by automated computational analysis using gene prediction method: Protein Homology.
	ERICI_RS00275	48869	213	yes	forward		hypothetical protein	Derived by automated computational analysis using gene prediction method: Protein Homology.
	ERICI_RS00285	49804	519	yes	forward		NADH-quinone oxidoreductase subunit B	Derived by automated computational analysis using gene prediction method: Protein Homology.
	ERICI_RS00290	50442	627	yes	forward		NADH-quinone oxidoreductase subunit C	Derived by automated computational analysis using gene prediction method: Protein Homology.
	ERICI_RS00295	51072	1098	yes	forward		NADH-quinone oxidoreductase subunit D	Derived by automated computational analysis using gene prediction method: Protein Homology.
	ERICI_RS00300	52169	1008	yes	forward	nuoH	NADH-quinone oxidoreductase subunit NuoH	Derived by automated computational analysis using gene prediction method: Protein Homology.
	ERICI_RS00310	53669	522	yes	forward		NADH-quinone oxidoreductase subunit J	Derived by automated computational analysis using gene prediction method: Protein Homology.
	ERICI_RS00315	54194	312	yes	forward	nuoK	NADH-quinone oxidoreductase subunit NuoK	Derived by automated computational analysis using gene prediction method: Protein Homology.
	ERICI_RS00320	54524	1878	yes	forward	nuoL	NADH-quinone oxidoreductase subunit L	Derived by automated computational analysis using gene prediction method: Protein Homology.
	ERICI_RS00330	58020	1524	yes	forward		NADH-quinone oxidoreductase subunit N	Derived by automated computational analysis using gene prediction method: Protein Homology.
	ERICI_RS00335	59690	2529	yes	forward		S8 family serine peptidase	Derived by automated computational analysis using gene prediction method: Protein Homology.
	ERICI_RS00340	62232	255	yes	forward		DUF1146 domain-containing protein	Derived by automated computational analysis using gene prediction method: Protein Homology.
	ERICI_RS00345	62677	1323	yes	forward	murA	UDP-N-acetylglucosamine 1-carboxyvinyltransferase	Derived by automated computational analysis using gene prediction method: Protein Homology.
	ERICI_RS00350	64232	1065	yes	forward	spoIID	stage II sporulation protein D	Derived by automated computational analysis using gene prediction method: Protein Homology.
	ERICI_RS00355	65363	732	yes	forward		M23 family metallopeptidase	Derived by automated computational analysis using gene prediction method: Protein Homology.
	ERICI_RS00360	66316	291	yes	forward	spoIIID	sporulation transcriptional regulator SpoIIID	Derived by automated computational analysis using gene prediction method: Protein Homology.
	ERICI_RS00365	66773	1002	yes	forward		rod shape-determining protein	Derived by automated computational analysis using gene prediction method: Protein Homology.
	ERICI_RS00370	67788	894	yes	forward		flagellar hook-basal body protein	Derived by automated computational analysis using gene prediction method: Protein Homology.
	ERICI_RS00375	68723	828	yes	forward		flagellar hook-basal body protein	Derived by automated computational analysis using gene prediction method: Protein Homology.
	ERICI_RS00380	69649	462	yes	forward		DNA-directed RNA polymerase subunit beta	Derived by automated computational analysis using gene prediction method: Protein Homology.
	ERICI_RS00385	70204	525	yes	forward		CDP-alcohol phosphatidyltransferase family protein	Derived by automated computational analysis using gene prediction method: Protein Homology.
	ERICI_RS00390	70896	432	yes	forward	fabZ	3-hydroxyacyl-ACP dehydratase FabZ	Derived by automated computational analysis using gene prediction method: Protein Homology.
	ERICI_RS00395	71369	1695	yes	forward		phospho-sugar mutase	Derived by automated computational analysis using gene prediction method: Protein Homology.
	ERICI_RS00400	73143	2070	yes	forward		hypothetical protein	Derived by automated computational analysis using gene prediction method: Protein Homology.
	ERICI_RS00410	76568	1101	yes	forward		undecaprenyl/decaprenyl-phosphate alpha-N-acetylglucosaminyl 1-phosphate transferase	Derived by automated computational analysis using gene prediction method: Protein Homology.
	ERICI_RS00415	77885	3807	yes	forward		S-layer homology domain-containing protein	Derived by automated computational analysis using gene prediction method: Protein Homology.
	ERICI_RS00425	82934	2184	yes	forward		hypothetical protein	Derived by automated computational analysis using gene prediction method: GeneMarkS-2+.
	ERICI_RS00430	85364	279	yes	forward		alpha/beta-type small acid-soluble spore protein	Derived by automated computational analysis using gene prediction method: Protein Homology.
	ERICI_RS00435	85857	1206	yes	forward		methionine adenosyltransferase	Derived by automated computational analysis using gene prediction method: Protein Homology.
	ERICI_RS00445	87577	351	yes	forward		phosphodiester glycosidase family protein	Derived by automated computational analysis using gene prediction method: Protein Homology.
	ERICI_RS00450	87965	228	yes	forward		hypothetical protein	Derived by automated computational analysis using gene prediction method: GeneMarkS-2+.
	ERICI_RS00455	88257	1188	yes	forward		sensor histidine kinase	Derived by automated computational analysis using gene prediction method: Protein Homology.
	ERICI_RS00465	90193	402	yes	forward		hypothetical protein	Derived by automated computational analysis using gene prediction method: GeneMarkS-2+.
	ERICI_RS00475	92544	786	yes	forward		ComF family protein	Derived by automated computational analysis using gene prediction method: GeneMarkS-2+.
	ERICI_RS00485	95205	744	yes	reverse		thioesterase	Derived by automated computational analysis using gene prediction method: Protein Homology.
	ERICI_RS00490	96250	1344	yes	forward		right-handed parallel beta-helix repeat-containing protein	Derived by automated computational analysis using gene prediction method: Protein Homology.
	ERICI_RS00495	97590	660	yes	forward		nitrous oxide reductase accessory protein NosL	Derived by automated computational analysis using gene prediction method: Protein Homology.
	ERICI_RS00500	98282	819	yes	forward		ABC transporter permease	Derived by automated computational analysis using gene prediction method: Protein Homology.
	ERICI_RS00510	99857	411	yes	forward		hypothetical protein	Derived by automated computational analysis using gene prediction method: GeneMarkS-2+.
	ERICI_RS00515	100478	414	yes	forward		flagellar protein	Derived by automated computational analysis using gene prediction method: Protein Homology.
	ERICI_RS00525	101292	504	yes	forward		flagellar protein FlgN	Derived by automated computational analysis using gene prediction method: Protein Homology.
	ERICI_RS00530	101809	1560	yes	forward	flgK	flagellar hook-associated protein FlgK	Derived by automated computational analysis using gene prediction method: Protein Homology.
	ERICI_RS00535	103388	900	yes	forward	flgL	flagellar hook-associated protein FlgL	Derived by automated computational analysis using gene prediction method: Protein Homology.
	ERICI_RS00540	104298	561	yes	forward		hypothetical protein	Derived by automated computational analysis using gene prediction method: GeneMarkS-2+.
	ERICI_RS00545	104966	456	yes	forward		flagellar assembly protein FliW	Derived by automated computational analysis using gene prediction method: Protein Homology.
	ERICI_RS00550	105428	282	yes	forward	csrA	carbon storage regulator CsrA	Derived by automated computational analysis using gene prediction method: Protein Homology.
	ERICI_RS00565	107150	1518	yes	forward	fliD	flagellar filament capping protein FliD	Derived by automated computational analysis using gene prediction method: Protein Homology.
	ERICI_RS00570	108681	399	yes	forward	fliS	flagellar export chaperone FliS	Derived by automated computational analysis using gene prediction method: Protein Homology.
	ERICI_RS00580	109773	198	yes	forward		cold shock domain-containing protein	Derived by automated computational analysis using gene prediction method: Protein Homology.
	ERICI_RS00585	110293	549	yes	forward	raiA	ribosome-associated translation inhibitor RaiA	Derived by automated computational analysis using gene prediction method: Protein Homology.
	ERICI_RS00600	112563	2508	yes	forward	secA	preprotein translocase subunit SecA	Derived by automated computational analysis using gene prediction method: Protein Homology.
	ERICI_RS00610	116363	816	yes	forward		YitT family protein	Derived by automated computational analysis using gene prediction method: Protein Homology.
	ERICI_RS00615	117387	1083	yes	forward		N-acetyl-gamma-glutamyl-phosphate reductase	Derived by automated computational analysis using gene prediction method: Protein Homology.
	ERICI_RS00620	118543	1227	yes	forward	argJ	bifunctional glutamate N-acetyltransferase/amino-acid acetyltransferase ArgJ	Derived by automated computational analysis using gene prediction method: Protein Homology.
	ERICI_RS00625	119827	795	yes	forward	argB	acetylglutamate kinase	Derived by automated computational analysis using gene prediction method: Protein Homology.
	ERICI_RS00630	120675	1200	yes	forward		acetylornithine transaminase	Derived by automated computational analysis using gene prediction method: Protein Homology.
	ERICI_RS00635	121887	966	yes	forward	argF	ornithine carbamoyltransferase	Derived by automated computational analysis using gene prediction method: Protein Homology.
	ERICI_RS00645	124196	1410	yes	forward	argH	argininosuccinate lyase	Derived by automated computational analysis using gene prediction method: Protein Homology.
	ERICI_RS00655	126800	432	yes	reverse		hypothetical protein	Derived by automated computational analysis using gene prediction method: GeneMarkS-2+.
	ERICI_RS00665	128325	921	yes	forward		ABC transporter permease	Derived by automated computational analysis using gene prediction method: Protein Homology.
	ERICI_RS00670	129398	1272	yes	forward		peptidoglycan DD-metalloendopeptidase family protein	Derived by automated computational analysis using gene prediction method: Protein Homology.
	ERICI_RS00675	130770	1434	yes	forward		S41 family peptidase	Derived by automated computational analysis using gene prediction method: Protein Homology.
	ERICI_RS00680	132342	1287	yes	forward		serine protease	Derived by automated computational analysis using gene prediction method: Protein Homology.
	ERICI_RS00695	135025	798	yes	reverse		flagellar motor protein	Derived by automated computational analysis using gene prediction method: Protein Homology.
	ERICI_RS00700	136074	1995	yes	forward	uvrB	excinuclease ABC subunit UvrB	Derived by automated computational analysis using gene prediction method: Protein Homology.
	ERICI_RS00705	138254	2883	yes	forward	uvrA	excinuclease ABC subunit UvrA	Derived by automated computational analysis using gene prediction method: Protein Homology.
	ERICI_RS00715	141936	1617	yes	reverse		sulfite reductase subunit beta	Derived by automated computational analysis using gene prediction method: Protein Homology.
	ERICI_RS00720	143795	201	yes	forward		hypothetical protein	Derived by automated computational analysis using gene prediction method: Protein Homology.
	ERICI_RS00735	146862	735	yes	forward		hypothetical protein	Derived by automated computational analysis using gene prediction method: Protein Homology.
	ERICI_RS00755	151498	843	yes	forward		ABC transporter ATP-binding protein	Derived by automated computational analysis using gene prediction method: Protein Homology.
	ERICI_RS00760	152614	1098	yes	forward		ATP-binding cassette domain-containing protein	Derived by automated computational analysis using gene prediction method: Protein Homology.
	ERICI_RS00765	153711	717	yes	forward		ABC transporter permease subunit	Derived by automated computational analysis using gene prediction method: Protein Homology.
	ERICI_RS00770	154439	1383	yes	forward		GldG family protein	Derived by automated computational analysis using gene prediction method: Protein Homology.
	ERICI_RS00775	155818	1002	yes	forward		DUF4340 domain-containing protein	Derived by automated computational analysis using gene prediction method: Protein Homology.
	ERICI_RS00780	157072	231	yes	forward		hypothetical protein	Derived by automated computational analysis using gene prediction method: Protein Homology.
	ERICI_RS00785	157335	990	yes	forward		spore coat protein	Derived by automated computational analysis using gene prediction method: Protein Homology.
	ERICI_RS00800	160416	837	yes	forward		ABC transporter ATP-binding protein	Derived by automated computational analysis using gene prediction method: Protein Homology.
	ERICI_RS00805	161609	699	yes	forward		heptaprenylglyceryl phosphate synthase	Derived by automated computational analysis using gene prediction method: Protein Homology.
	ERICI_RS00810	162456	2331	yes	forward	pcrA	DNA helicase PcrA	Derived by automated computational analysis using gene prediction method: Protein Homology.
	ERICI_RS00815	164875	2022	yes	forward	ligA	NAD-dependent DNA ligase LigA	Derived by automated computational analysis using gene prediction method: Protein Homology.
	ERICI_RS00910	174511	2847	yes	reverse		DEAD/DEAH box helicase	Derived by automated computational analysis using gene prediction method: Protein Homology.
	ERICI_RS00915	177354	1590	yes	reverse		replication initiation-like protein	Derived by automated computational analysis using gene prediction method: GeneMarkS-2+.
	ERICI_RS00920	179147	291	yes	forward		hypothetical protein	Derived by automated computational analysis using gene prediction method: Protein Homology.
	ERICI_RS00930	181281	486	yes	reverse		GNAT family N-acetyltransferase	Derived by automated computational analysis using gene prediction method: Protein Homology.
	ERICI_RS00935	181806	1599	yes	reverse		MFS transporter	Derived by automated computational analysis using gene prediction method: Protein Homology.
	ERICI_RS00940	183416	444	yes	reverse		MarR family transcriptional regulator	Derived by automated computational analysis using gene prediction method: Protein Homology.
	ERICI_RS00945	184038	468	yes	forward		GNAT family N-acetyltransferase	Derived by automated computational analysis using gene prediction method: Protein Homology.
	ERICI_RS00950	184516	297	yes	forward		hypothetical protein	Derived by automated computational analysis using gene prediction method: Protein Homology.
	ERICI_RS00955	185036	819	yes	reverse		hypothetical protein	Derived by automated computational analysis using gene prediction method: GeneMarkS-2+.
	ERICI_RS00960	185862	1986	yes	reverse		M1 family metallopeptidase	Derived by automated computational analysis using gene prediction method: Protein Homology.
	ERICI_RS00965	187962	498	yes	forward		YwhD family protein	Derived by automated computational analysis using gene prediction method: Protein Homology.
	ERICI_RS00970	188612	2061	yes	reverse		penicillin-binding protein 1A	Derived by automated computational analysis using gene prediction method: Protein Homology.
	ERICI_RS00975	191053	828	yes	forward	speE	polyamine aminopropyltransferase	Derived by automated computational analysis using gene prediction method: Protein Homology.
	ERICI_RS00980	191894	870	yes	forward	speB	agmatinase	Derived by automated computational analysis using gene prediction method: Protein Homology.
	ERICI_RS00985	193131	417	yes	forward		DUF1934 domain-containing protein	Derived by automated computational analysis using gene prediction method: Protein Homology.
	ERICI_RS00990	193544	1674	yes	forward		arginine--tRNA ligase	Derived by automated computational analysis using gene prediction method: Protein Homology.
	ERICI_RS00995	195377	1128	yes	reverse		S8 family peptidase	Derived by automated computational analysis using gene prediction method: Protein Homology.
	ERICI_RS01000	196997	540	yes	forward		DNA-directed RNA polymerase subunit delta	Derived by automated computational analysis using gene prediction method: Protein Homology.
	ERICI_RS01005	197909	1605	yes	forward		CTP synthase	Derived by automated computational analysis using gene prediction method: Protein Homology.
	ERICI_RS01010	199656	387	yes	forward		response regulator	Derived by automated computational analysis using gene prediction method: Protein Homology.
	ERICI_RS01015	200179	855	yes	forward	fba	class II fructose-1,6-bisphosphate aldolase	Derived by automated computational analysis using gene prediction method: Protein Homology.
	ERICI_RS01020	201242	1260	yes	forward		UDP-N-acetylglucosamine 1-carboxyvinyltransferase	Derived by automated computational analysis using gene prediction method: Protein Homology.
	ERICI_RS01025	202634	1287	yes	forward	rho	transcription termination factor Rho	Derived by automated computational analysis using gene prediction method: Protein Homology.
	ERICI_RS01030	204077	198	yes	forward	rpmE	50S ribosomal protein L31	Derived by automated computational analysis using gene prediction method: Protein Homology.
	ERICI_RS01040	204976	1410	yes	forward		PAS domain-containing protein	Derived by automated computational analysis using gene prediction method: Protein Homology.
	ERICI_RS01045	206464	1734	yes	forward	dnaX	DNA polymerase III subunit gamma/tau	Derived by automated computational analysis using gene prediction method: Protein Homology.
	ERICI_RS01050	208215	312	yes	forward		YbaB/EbfC family nucleoid-associated protein	Derived by automated computational analysis using gene prediction method: Protein Homology.
	ERICI_RS01055	208558	597	yes	forward	recR	recombination protein RecR	Derived by automated computational analysis using gene prediction method: Protein Homology.
	ERICI_RS01060	209281	249	yes	forward		DUF2508 family protein	Derived by automated computational analysis using gene prediction method: Protein Homology.
	ERICI_RS01065	209569	264	yes	forward		pro-sigmaK processing inhibitor BofA family protein	Derived by automated computational analysis using gene prediction method: Protein Homology.
	ERICI_RS01095	215644	462	yes	forward		CtsR family transcriptional regulator	Derived by automated computational analysis using gene prediction method: Protein Homology.
	ERICI_RS01100	216119	525	yes	forward		UvrB/UvrC motif-containing protein	Derived by automated computational analysis using gene prediction method: Protein Homology.
	ERICI_RS01105	216696	1071	yes	forward		protein arginine kinase	Derived by automated computational analysis using gene prediction method: Protein Homology.
	ERICI_RS01110	217823	2451	yes	forward		ATP-dependent Clp protease ATP-binding subunit	Derived by automated computational analysis using gene prediction method: Protein Homology.
	ERICI_RS01115	220449	1368	yes	forward	radA	DNA repair protein RadA	Derived by automated computational analysis using gene prediction method: Protein Homology.
	ERICI_RS01120	221849	1080	yes	forward	disA	DNA integrity scanning protein DisA	Derived by automated computational analysis using gene prediction method: Protein Homology.
	ERICI_RS01125	223000	744	yes	forward	pssA	CDP-diacylglycerol--serine O-phosphatidyltransferase	Derived by automated computational analysis using gene prediction method: Protein Homology.
	ERICI_RS01130	223849	396	yes	reverse		hypothetical protein	Derived by automated computational analysis using gene prediction method: Protein Homology.
	ERICI_RS01135	224420	1035	yes	forward		PIN/TRAM domain-containing protein	Derived by automated computational analysis using gene prediction method: Protein Homology.
	ERICI_RS01140	225508	699	yes	forward	ispD	2-C-methyl-D-erythritol 4-phosphate cytidylyltransferase	Derived by automated computational analysis using gene prediction method: Protein Homology.
	ERICI_RS01145	226207	480	yes	forward		2-C-methyl-D-erythritol 2,4-cyclodiphosphate synthase	Derived by automated computational analysis using gene prediction method: Protein Homology.
	ERICI_RS01150	226759	1455	yes	forward		glutamate--tRNA ligase	Derived by automated computational analysis using gene prediction method: Protein Homology.
	ERICI_RS01160	229302	1398	yes	forward		cysteine--tRNA ligase	Derived by automated computational analysis using gene prediction method: Protein Homology.
	ERICI_RS01165	230699	423	yes	forward		Mini-ribonuclease 3	Derived by automated computational analysis using gene prediction method: Protein Homology.
	ERICI_RS01170	231140	738	yes	forward	rlmB	23S rRNA (guanosine(2251)-2'-O)-methyltransferase RlmB	Derived by automated computational analysis using gene prediction method: Protein Homology.
	ERICI_RS01175	231892	516	yes	forward		NYN domain-containing protein	Derived by automated computational analysis using gene prediction method: Protein Homology.
	ERICI_RS01180	232548	645	yes	forward	sigH	RNA polymerase sporulation sigma factor SigH	Derived by automated computational analysis using gene prediction method: Protein Homology.
	ERICI_RS01185	233471	150	yes	forward	rpmG	50S ribosomal protein L33	Derived by automated computational analysis using gene prediction method: Protein Homology.
	ERICI_RS01190	233639	213	yes	forward	secE	preprotein translocase subunit SecE	Derived by automated computational analysis using gene prediction method: Protein Homology.
	ERICI_RS01195	233875	534	yes	forward	nusG	transcription termination/antitermination protein NusG	Derived by automated computational analysis using gene prediction method: Protein Homology.
	ERICI_RS01200	234675	426	yes	forward	rplK	50S ribosomal protein L11	Derived by automated computational analysis using gene prediction method: Protein Homology.
	ERICI_RS01205	235178	693	yes	forward	rplA	50S ribosomal protein L1	Derived by automated computational analysis using gene prediction method: Protein Homology.
	ERICI_RS01210	236180	516	yes	forward		50S ribosomal protein L10	Derived by automated computational analysis using gene prediction method: Protein Homology.
	ERICI_RS01215	236743	369	yes	forward	rplL	50S ribosomal protein L7/L12	Derived by automated computational analysis using gene prediction method: Protein Homology.
	ERICI_RS01220	237387	600	yes	forward		class I SAM-dependent methyltransferase	Derived by automated computational analysis using gene prediction method: Protein Homology.
	ERICI_RS01230	238541	3537	yes	forward	rpoB	DNA-directed RNA polymerase subunit beta	Derived by automated computational analysis using gene prediction method: Protein Homology.
	ERICI_RS01235	242179	3624	yes	forward	rpoC	DNA-directed RNA polymerase subunit beta'	Derived by automated computational analysis using gene prediction method: Protein Homology.
	ERICI_RS01240	245968	252	yes	forward		ribosomal L7Ae/L30e/S12e/Gadd45 family protein	Derived by automated computational analysis using gene prediction method: Protein Homology.
	ERICI_RS01245	246385	420	yes	forward	rpsL	30S ribosomal protein S12	Derived by automated computational analysis using gene prediction method: Protein Homology.
	ERICI_RS01250	246852	471	yes	forward	rpsG	30S ribosomal protein S7	Derived by automated computational analysis using gene prediction method: Protein Homology.
	ERICI_RS01255	247355	2076	yes	forward	fusA	elongation factor G	Derived by automated computational analysis using gene prediction method: Protein Homology.
	ERICI_RS01260	249467	1191	yes	forward	tuf	elongation factor Tu	Derived by automated computational analysis using gene prediction method: Protein Homology.
	ERICI_RS01265	251095	309	yes	forward	rpsJ	30S ribosomal protein S10	Derived by automated computational analysis using gene prediction method: Protein Homology.
	ERICI_RS01270	251448	627	yes	forward	rplC	50S ribosomal protein L3	Derived by automated computational analysis using gene prediction method: Protein Homology.
	ERICI_RS01275	252091	627	yes	forward	rplD	50S ribosomal protein L4	Derived by automated computational analysis using gene prediction method: Protein Homology.
	ERICI_RS01280	252714	291	yes	forward	rplW	50S ribosomal protein L23	Derived by automated computational analysis using gene prediction method: Protein Homology.
	ERICI_RS01285	253033	831	yes	forward	rplB	50S ribosomal protein L2	Derived by automated computational analysis using gene prediction method: Protein Homology.
	ERICI_RS01290	253912	276	yes	forward	rpsS	30S ribosomal protein S19	Derived by automated computational analysis using gene prediction method: Protein Homology.
	ERICI_RS01295	254220	333	yes	forward	rplV	50S ribosomal protein L22	Derived by automated computational analysis using gene prediction method: Protein Homology.
	ERICI_RS01300	254566	663	yes	forward	rpsC	30S ribosomal protein S3	Derived by automated computational analysis using gene prediction method: Protein Homology.
	ERICI_RS01305	255231	435	yes	forward	rplP	50S ribosomal protein L16	Derived by automated computational analysis using gene prediction method: Protein Homology.
	ERICI_RS01315	255879	264	yes	forward	rpsQ	30S ribosomal protein S17	Derived by automated computational analysis using gene prediction method: Protein Homology.
	ERICI_RS01320	256173	369	yes	forward	rplN	50S ribosomal protein L14	Derived by automated computational analysis using gene prediction method: Protein Homology.
	ERICI_RS01325	256616	354	yes	forward	rplX	50S ribosomal protein L24	Derived by automated computational analysis using gene prediction method: Protein Homology.
	ERICI_RS01330	257001	543	yes	forward	rplE	50S ribosomal protein L5	Derived by automated computational analysis using gene prediction method: Protein Homology.
	ERICI_RS01335	257603	186	yes	forward		type Z 30S ribosomal protein S14	Derived by automated computational analysis using gene prediction method: Protein Homology.
	ERICI_RS01340	257821	399	yes	forward	rpsH	30S ribosomal protein S8	Derived by automated computational analysis using gene prediction method: Protein Homology.
	ERICI_RS01345	258251	543	yes	forward	rplF	50S ribosomal protein L6	Derived by automated computational analysis using gene prediction method: Protein Homology.
	ERICI_RS01350	258847	369	yes	forward	rplR	50S ribosomal protein L18	Derived by automated computational analysis using gene prediction method: Protein Homology.
	ERICI_RS01355	259242	498	yes	forward	rpsE	30S ribosomal protein S5	Derived by automated computational analysis using gene prediction method: Protein Homology.
	ERICI_RS01360	259751	189	yes	forward	rpmD	50S ribosomal protein L30	Derived by automated computational analysis using gene prediction method: Protein Homology.
	ERICI_RS01365	259973	441	yes	forward	rplO	50S ribosomal protein L15	Derived by automated computational analysis using gene prediction method: Protein Homology.
	ERICI_RS01370	260413	1308	yes	forward	secY	preprotein translocase subunit SecY	Derived by automated computational analysis using gene prediction method: Protein Homology.
	ERICI_RS01375	261813	654	yes	forward		adenylate kinase	Derived by automated computational analysis using gene prediction method: Protein Homology.
	ERICI_RS01380	262463	753	yes	forward	map	type I methionyl aminopeptidase	Derived by automated computational analysis using gene prediction method: Protein Homology.
	ERICI_RS01385	263226	309	yes	forward		KOW domain-containing RNA-binding protein	Derived by automated computational analysis using gene prediction method: Protein Homology.
	ERICI_RS01390	263537	219	yes	forward	infA	translation initiation factor IF-1	Derived by automated computational analysis using gene prediction method: Protein Homology.
	ERICI_RS01395	263892	114	yes	forward	rpmJ	50S ribosomal protein L36	Derived by automated computational analysis using gene prediction method: Protein Homology.
	ERICI_RS01400	264029	369	yes	forward	rpsM	30S ribosomal protein S13	Derived by automated computational analysis using gene prediction method: Protein Homology.
	ERICI_RS01405	264417	396	yes	forward	rpsK	30S ribosomal protein S11	Derived by automated computational analysis using gene prediction method: Protein Homology.
	ERICI_RS01410	264937	945	yes	forward		DNA-directed RNA polymerase subunit alpha	Derived by automated computational analysis using gene prediction method: Protein Homology.
	ERICI_RS01415	265910	366	yes	forward	rplQ	50S ribosomal protein L17	Derived by automated computational analysis using gene prediction method: Protein Homology.
	ERICI_RS01420	266391	759	yes	forward	truA	tRNA pseudouridine(38-40) synthase TruA	Derived by automated computational analysis using gene prediction method: Protein Homology.
	ERICI_RS01425	267312	438	yes	forward	rplM	50S ribosomal protein L13	Derived by automated computational analysis using gene prediction method: Protein Homology.
	ERICI_RS01430	267770	393	yes	forward	rpsI	30S ribosomal protein S9	Derived by automated computational analysis using gene prediction method: Protein Homology.
	ERICI_RS01445	270697	702	yes	forward		phosphoadenylyl-sulfate reductase	Derived by automated computational analysis using gene prediction method: Protein Homology.
	ERICI_RS01450	271417	1179	yes	forward	sat	sulfate adenylyltransferase	Derived by automated computational analysis using gene prediction method: Protein Homology.
	ERICI_RS01455	272688	756	yes	forward	cwlD	N-acetylmuramoyl-L-alanine amidase CwlD	Derived by automated computational analysis using gene prediction method: Protein Homology.
	ERICI_RS01460	273496	1062	yes	forward		Mrp/NBP35 family ATP-binding protein	Derived by automated computational analysis using gene prediction method: Protein Homology.
	ERICI_RS01465	274625	789	yes	reverse		hypothetical protein	Derived by automated computational analysis using gene prediction method: Protein Homology.
	ERICI_RS01470	275699	792	yes	reverse	pdaB	polysaccharide deacetylase family sporulation protein PdaB	Derived by automated computational analysis using gene prediction method: Protein Homology.
	ERICI_RS01475	276607	612	yes	forward		stage II sporulation protein M	Derived by automated computational analysis using gene prediction method: Protein Homology.
	ERICI_RS01480	277318	219	yes	forward		hypothetical protein	Derived by automated computational analysis using gene prediction method: Protein Homology.
	ERICI_RS01555	284849	975	yes	forward	qoxA	cytochrome aa3 quinol oxidase subunit II	Derived by automated computational analysis using gene prediction method: Protein Homology.
	ERICI_RS01560	285842	1938	yes	forward	qoxB	cytochrome aa3 quinol oxidase subunit I	Derived by automated computational analysis using gene prediction method: Protein Homology.
	ERICI_RS01565	287790	621	yes	forward	qoxC	cytochrome aa3 quinol oxidase subunit III	Derived by automated computational analysis using gene prediction method: Protein Homology.
	ERICI_RS01570	288411	321	yes	forward	qoxD	cytochrome aa3 quinol oxidase subunit IV	Derived by automated computational analysis using gene prediction method: Protein Homology.
	ERICI_RS01595	289703	2784	yes	forward	ppc	phosphoenolpyruvate carboxylase	Derived by automated computational analysis using gene prediction method: Protein Homology.
	ERICI_RS01600	292714	579	yes	forward	sigW	RNA polymerase sigma factor SigW	Derived by automated computational analysis using gene prediction method: Protein Homology.
	ERICI_RS01605	293362	606	yes	forward		zf-HC2 domain-containing protein	Derived by automated computational analysis using gene prediction method: Protein Homology.
	ERICI_RS01610	294142	816	yes	forward		TIGR00159 family protein	Derived by automated computational analysis using gene prediction method: Protein Homology.
	ERICI_RS01615	294998	1185	yes	forward		hypothetical protein	Derived by automated computational analysis using gene prediction method: Protein Homology.
	ERICI_RS01620	296207	1341	yes	forward		phosphoglucosamine mutase	Derived by automated computational analysis using gene prediction method: Protein Homology.
	ERICI_RS01625	298502	1827	yes	forward	glmS	glutamine--fructose-6-phosphate transaminase (isomerizing)	Derived by automated computational analysis using gene prediction method: Protein Homology.
	ERICI_RS01635	300924	687	yes	forward		hypothetical protein	Derived by automated computational analysis using gene prediction method: GeneMarkS-2+.
	ERICI_RS01730	321918	447	yes	reverse		TlpA family protein disulfide reductase	Derived by automated computational analysis using gene prediction method: Protein Homology.
	ERICI_RS01740	322852	1482	yes	reverse	skfF	sporulation killing factor system integral membrane protein	Derived by automated computational analysis using gene prediction method: Protein Homology.
	ERICI_RS01755	326568	1215	yes	reverse	skfB	sporulation killing factor system radical SAM maturase	Derived by automated computational analysis using gene prediction method: Protein Homology.
	ERICI_RS01760	327856	186	yes	reverse	skfA	sporulation killing factor	Derived by automated computational analysis using gene prediction method: Protein Homology.
	ERICI_RS01765	328452	369	yes	forward		lectin	Derived by automated computational analysis using gene prediction method: Protein Homology.
	ERICI_RS01770	329606	327	yes	forward		antibiotic biosynthesis monooxygenase	Derived by automated computational analysis using gene prediction method: Protein Homology.
	ERICI_RS01775	330071	291	yes	reverse		hypothetical protein	Derived by automated computational analysis using gene prediction method: Protein Homology.
	ERICI_RS01780	330423	108	yes	reverse		TipAS antibiotic-recognition domain-containing protein	Derived by automated computational analysis using gene prediction method: Protein Homology.
	ERICI_RS01805	334698	456	yes	forward		MarR family transcriptional regulator	Derived by automated computational analysis using gene prediction method: Protein Homology.
	ERICI_RS01810	335150	3168	yes	forward		MMPL family transporter	Derived by automated computational analysis using gene prediction method: Protein Homology.
	ERICI_RS01815	338516	588	yes	forward		peptide deformylase	Derived by automated computational analysis using gene prediction method: Protein Homology.
	ERICI_RS01820	339158	969	yes	forward	msrB	peptide-methionine (R)-S-oxide reductase MsrB	Derived by automated computational analysis using gene prediction method: Protein Homology.
	ERICI_RS01825	340401	621	yes	forward		cation:proton antiporter	incomplete; partial in the middle of a contig; missing N-terminus; Derived by automated computational analysis using gene prediction method: Protein Homology.
	ERICI_RS01840	343073	429	yes	forward		Rrf2 family transcriptional regulator	Derived by automated computational analysis using gene prediction method: Protein Homology.
	ERICI_RS01845	343733	726	yes	forward		GntR family transcriptional regulator	Derived by automated computational analysis using gene prediction method: Protein Homology.
	ERICI_RS01850	344667	474	yes	forward	agaV	PTS N-acetylgalactosamine transporter subunit IIB	Derived by automated computational analysis using gene prediction method: Protein Homology.
	ERICI_RS01860	345916	873	yes	forward	agaD	PTS N-acetylgalactosamine transporter subunit IID	Derived by automated computational analysis using gene prediction method: Protein Homology.
	ERICI_RS01865	346806	423	yes	forward		PTS sugar transporter subunit IIA	Derived by automated computational analysis using gene prediction method: Protein Homology.
	ERICI_RS01870	347293	3696	yes	reverse		amino acid adenylation domain-containing protein	Derived by automated computational analysis using gene prediction method: Protein Homology.
	ERICI_RS01875	351073	1704	yes	reverse		HAMP domain-containing protein	Derived by automated computational analysis using gene prediction method: Protein Homology.
	ERICI_RS01885	353613	228	yes	reverse		hypothetical protein	Derived by automated computational analysis using gene prediction method: GeneMarkS-2+.
	ERICI_RS01890	354081	1581	yes	reverse		polysaccharide biosynthesis protein	Derived by automated computational analysis using gene prediction method: Protein Homology.
	ERICI_RS01895	356191	1230	yes	reverse		GNAT family N-acetyltransferase	Derived by automated computational analysis using gene prediction method: Protein Homology.
	ERICI_RS01900	357865	1068	yes	reverse		FAD:protein FMN transferase	Derived by automated computational analysis using gene prediction method: Protein Homology.
	ERICI_RS01910	359590	570	yes	forward		Gx transporter family protein	Derived by automated computational analysis using gene prediction method: Protein Homology.
	ERICI_RS01925	361887	804	yes	forward		energy-coupling factor transporter transmembrane protein EcfT	Derived by automated computational analysis using gene prediction method: Protein Homology.
	ERICI_RS01940	366069	1440	yes	forward		menaquinone biosynthesis decarboxylase	Derived by automated computational analysis using gene prediction method: Protein Homology.
	ERICI_RS01950	368712	330	yes	reverse		ATP-binding protein	Derived by automated computational analysis using gene prediction method: Protein Homology.
	ERICI_RS01955	369051	306	yes	reverse		HAMP domain-containing protein	Derived by automated computational analysis using gene prediction method: Protein Homology.
	ERICI_RS01960	369353	306	yes	reverse		response regulator	Derived by automated computational analysis using gene prediction method: Protein Homology.
	ERICI_RS02165	411072	672	yes	forward	queC	7-cyano-7-deazaguanine synthase QueC	Derived by automated computational analysis using gene prediction method: Protein Homology.
	ERICI_RS02175	412218	738	yes	forward	queE	7-carboxy-7-deazaguanine synthase QueE	Derived by automated computational analysis using gene prediction method: Protein Homology.
	ERICI_RS02180	412982	519	yes	forward	queF	NADPH-dependent 7-cyano-7-deazaguanine reductase QueF	Derived by automated computational analysis using gene prediction method: Protein Homology.
	ERICI_RS02190	414837	1443	yes	forward	pepV	dipeptidase PepV	Derived by automated computational analysis using gene prediction method: Protein Homology.
	ERICI_RS02195	416535	402	yes	forward		hypothetical protein	Derived by automated computational analysis using gene prediction method: Protein Homology.
	ERICI_RS02200	417042	1413	yes	reverse	nhaC	Na+/H+ antiporter NhaC	Derived by automated computational analysis using gene prediction method: Protein Homology.
	ERICI_RS02210	419234	618	yes	forward		hypothetical protein	Derived by automated computational analysis using gene prediction method: GeneMarkS-2+.
	ERICI_RS02225	420856	513	yes	forward		zinc ribbon domain-containing protein	Derived by automated computational analysis using gene prediction method: Protein Homology.
	ERICI_RS02240	423157	204	yes	forward	thiS	sulfur carrier protein ThiS	Derived by automated computational analysis using gene prediction method: Protein Homology.
	ERICI_RS02245	423362	801	yes	forward		thiazole synthase	Derived by automated computational analysis using gene prediction method: Protein Homology.
	ERICI_RS02250	424159	927	yes	forward	thiD	bifunctional hydroxymethylpyrimidine kinase/phosphomethylpyrimidine kinase	Derived by automated computational analysis using gene prediction method: Protein Homology.
	ERICI_RS22280	433635	168	yes	reverse		hypothetical protein	Derived by automated computational analysis using gene prediction method: GeneMarkS-2+.
	ERICI_RS02315	434167	378	yes	forward		hypothetical protein	Derived by automated computational analysis using gene prediction method: Protein Homology.
	ERICI_RS02330	436095	357	yes	forward		hypothetical protein	Derived by automated computational analysis using gene prediction method: Protein Homology.
	ERICI_RS02365	440687	306	yes	reverse		hypothetical protein	Derived by automated computational analysis using gene prediction method: Protein Homology.
	ERICI_RS02370	441317	990	yes	forward		MBL fold metallo-hydrolase	Derived by automated computational analysis using gene prediction method: Protein Homology.
	ERICI_RS02375	442482	1137	yes	reverse		conserved virulence factor C family protein	Derived by automated computational analysis using gene prediction method: Protein Homology.
	ERICI_RS02385	443896	585	yes	reverse		guanylate kinase	Derived by automated computational analysis using gene prediction method: Protein Homology.
	ERICI_RS02390	445019	1008	yes	forward	coxB	cytochrome c oxidase subunit II	Derived by automated computational analysis using gene prediction method: Protein Homology.
	ERICI_RS22285	448022	618	yes	forward		cytochrome (ubi)quinol oxidase subunit III	Derived by automated computational analysis using gene prediction method: Protein Homology.
	ERICI_RS02400	448644	315	yes	forward		cytochrome C oxidase subunit IV family protein	Derived by automated computational analysis using gene prediction method: Protein Homology.
	ERICI_RS02405	449085	867	yes	forward		cytochrome c oxidase assembly protein	Derived by automated computational analysis using gene prediction method: Protein Homology.
	ERICI_RS02445	459806	1179	yes	reverse		pyridoxal phosphate-dependent aminotransferase	Derived by automated computational analysis using gene prediction method: Protein Homology.
	ERICI_RS02450	461167	807	yes	reverse		polysaccharide deacetylase family protein	Derived by automated computational analysis using gene prediction method: Protein Homology.
	ERICI_RS02455	462421	834	yes	reverse		helix-turn-helix domain-containing protein	Derived by automated computational analysis using gene prediction method: Protein Homology.
	ERICI_RS02460	463382	1239	yes	forward	fabF	beta-ketoacyl-ACP synthase II	Derived by automated computational analysis using gene prediction method: Protein Homology.
	ERICI_RS02465	465103	570	yes	forward		maltose O-acetyltransferase-like protein	Derived by automated computational analysis using gene prediction method: Protein Homology.
	ERICI_RS02500	471186	252	yes	forward		helix-turn-helix domain-containing protein	Derived by automated computational analysis using gene prediction method: Protein Homology.
	ERICI_RS02505	471646	192	yes	reverse		hypothetical protein	Derived by automated computational analysis using gene prediction method: GeneMarkS-2+.
	ERICI_RS02515	472817	426	yes	forward		SRPBCC domain-containing protein	Derived by automated computational analysis using gene prediction method: Protein Homology.
	ERICI_RS02520	473244	372	yes	forward		winged helix-turn-helix transcriptional regulator	Derived by automated computational analysis using gene prediction method: Protein Homology.
	ERICI_RS02525	473879	315	yes	forward		MGMT family protein	Derived by automated computational analysis using gene prediction method: Protein Homology.
	ERICI_RS02535	475150	486	yes	forward		hypothetical protein	Derived by automated computational analysis using gene prediction method: GeneMarkS-2+.
	ERICI_RS02540	476046	483	yes	forward		hypothetical protein	Derived by automated computational analysis using gene prediction method: GeneMarkS-2+.
	ERICI_RS02545	477052	300	yes	forward		hypothetical protein	Derived by automated computational analysis using gene prediction method: GeneMarkS-2+.
	ERICI_RS02550	477436	1041	yes	forward		oxidoreductase	Derived by automated computational analysis using gene prediction method: Protein Homology.
	ERICI_RS02555	478754	1062	yes	forward	gap	type I glyceraldehyde-3-phosphate dehydrogenase	Derived by automated computational analysis using gene prediction method: Protein Homology.
	ERICI_RS02560	479939	591	yes	forward		TetR/AcrR family transcriptional regulator	Derived by automated computational analysis using gene prediction method: Protein Homology.
	ERICI_RS02565	480595	1218	yes	forward		MFS transporter	Derived by automated computational analysis using gene prediction method: Protein Homology.
	ERICI_RS02570	482070	984	yes	forward		phosphotransferase	Derived by automated computational analysis using gene prediction method: Protein Homology.
	ERICI_RS02575	483385	903	yes	forward		EamA family transporter	Derived by automated computational analysis using gene prediction method: Protein Homology.
	ERICI_RS02580	484284	792	yes	reverse		YwmB family TATA-box binding protein	Derived by automated computational analysis using gene prediction method: Protein Homology.
	ERICI_RS02585	485475	732	yes	forward		VOC family protein	Derived by automated computational analysis using gene prediction method: GeneMarkS-2+.
	ERICI_RS02590	486257	483	yes	forward		hypothetical protein	Derived by automated computational analysis using gene prediction method: GeneMarkS-2+.
	ERICI_RS02595	486813	522	yes	reverse		C40 family peptidase	Derived by automated computational analysis using gene prediction method: Protein Homology.
	ERICI_RS02600	487492	1380	yes	reverse		HAMP domain-containing protein	Derived by automated computational analysis using gene prediction method: Protein Homology.
	ERICI_RS02620	491430	594	yes	reverse		undecaprenyl-diphosphatase	Derived by automated computational analysis using gene prediction method: Protein Homology.
	ERICI_RS22295	493025	189	yes	forward		hypothetical protein	Derived by automated computational analysis using gene prediction method: GeneMarkS-2+.
	ERICI_RS02645	495586	363	yes	forward		hypothetical protein	Derived by automated computational analysis using gene prediction method: Protein Homology.
	ERICI_RS02650	496047	1236	yes	reverse		NAD(P)/FAD-dependent oxidoreductase	Derived by automated computational analysis using gene prediction method: Protein Homology.
	ERICI_RS02655	497315	1023	yes	reverse		metallophosphoesterase	Derived by automated computational analysis using gene prediction method: Protein Homology.
	ERICI_RS02660	498477	687	yes	forward		SHOCT domain-containing protein	Derived by automated computational analysis using gene prediction method: Protein Homology.
	ERICI_RS02665	499423	291	yes	forward		hypothetical protein	Derived by automated computational analysis using gene prediction method: Protein Homology.
	ERICI_RS02675	500440	519	yes	forward		PspC domain-containing protein	Derived by automated computational analysis using gene prediction method: Protein Homology.
	ERICI_RS02680	500961	723	yes	forward		PspA/IM30 family protein	Derived by automated computational analysis using gene prediction method: Protein Homology.
	ERICI_RS02685	501801	867	yes	forward		hypothetical protein	Derived by automated computational analysis using gene prediction method: GeneMarkS-2+.
	ERICI_RS02690	502671	354	yes	forward		DUF3905 domain-containing protein	Derived by automated computational analysis using gene prediction method: Protein Homology.
	ERICI_RS02695	503169	429	yes	forward		BrxA/BrxB family bacilliredoxin	Derived by automated computational analysis using gene prediction method: Protein Homology.
	ERICI_RS02700	504044	807	yes	forward	nadE	ammonia-dependent NAD(+) synthetase	Derived by automated computational analysis using gene prediction method: Protein Homology.
	ERICI_RS02705	505055	927	yes	forward		ABC transporter ATP-binding protein	Derived by automated computational analysis using gene prediction method: Protein Homology.
	ERICI_RS02715	506974	393	yes	forward	acpS	holo-ACP synthase	Derived by automated computational analysis using gene prediction method: Protein Homology.
	ERICI_RS02720	507445	489	yes	reverse		hypothetical protein	Derived by automated computational analysis using gene prediction method: GeneMarkS-2+.
	ERICI_RS02745	510849	948	yes	forward		ABC transporter ATP-binding protein	Derived by automated computational analysis using gene prediction method: Protein Homology.
	ERICI_RS02750	511812	777	yes	forward		ABC transporter permease	Derived by automated computational analysis using gene prediction method: Protein Homology.
	ERICI_RS02755	512585	987	yes	forward		ABC transporter permease	Derived by automated computational analysis using gene prediction method: Protein Homology.
	ERICI_RS02765	516368	615	yes	reverse		superoxide dismutase	Derived by automated computational analysis using gene prediction method: Protein Homology.
	ERICI_RS02770	517646	1008	yes	forward		LacI family DNA-binding transcriptional regulator	Derived by automated computational analysis using gene prediction method: Protein Homology.
	ERICI_RS02775	518699	975	yes	forward		hypothetical protein	Derived by automated computational analysis using gene prediction method: Protein Homology.
	ERICI_RS02780	519679	1302	yes	forward		6-phospho-beta-glucosidase	Derived by automated computational analysis using gene prediction method: Protein Homology.
	ERICI_RS02790	521403	1149	yes	forward		betaine/proline/choline family ABC transporter ATP-binding protein	Members of the family are the ATP-binding subunit of ABC transporters for substrates such as betaine, L-proline or other amino acids, choline, carnitine, etc. The substrate specificity is best determined from the substrate-binding subunit, rather than this subunit, as it interacts with the permease subunit and not with substrate directly; Derived by automated computational analysis using gene pre…
	ERICI_RS02795	522548	657	yes	forward		ABC transporter permease	Derived by automated computational analysis using gene prediction method: Protein Homology.
	ERICI_RS02800	523221	894	yes	forward		glycine/betaine ABC transporter substrate-binding protein	Derived by automated computational analysis using gene prediction method: Protein Homology.
	ERICI_RS02805	524158	630	yes	forward		ABC transporter permease	Derived by automated computational analysis using gene prediction method: Protein Homology.
	ERICI_RS02810	525068	429	yes	forward		GNAT family N-acetyltransferase	Derived by automated computational analysis using gene prediction method: Protein Homology.
	ERICI_RS02815	525777	588	yes	forward		DUF402 domain-containing protein	Derived by automated computational analysis using gene prediction method: Protein Homology.
	ERICI_RS02820	526393	1170	yes	forward	queG	tRNA epoxyqueuosine(34) reductase QueG	Derived by automated computational analysis using gene prediction method: Protein Homology.
	ERICI_RS02830	528768	210	yes	forward		YneF family protein	Derived by automated computational analysis using gene prediction method: Protein Homology.
	ERICI_RS02835	529333	591	yes	forward	folE	GTP cyclohydrolase I FolE	Derived by automated computational analysis using gene prediction method: Protein Homology.
	ERICI_RS02840	530144	1281	yes	reverse		DUF2935 domain-containing protein	Derived by automated computational analysis using gene prediction method: Protein Homology.
	ERICI_RS02845	531498	1032	yes	reverse		alpha/beta hydrolase	Derived by automated computational analysis using gene prediction method: Protein Homology.
	ERICI_RS02850	532867	744	yes	forward		IclR family transcriptional regulator	Derived by automated computational analysis using gene prediction method: Protein Homology.
	ERICI_RS02855	533718	972	yes	forward		cation transporter	Derived by automated computational analysis using gene prediction method: Protein Homology.
	ERICI_RS02860	534849	2700	yes	reverse	acnA	aconitate hydratase AcnA	Derived by automated computational analysis using gene prediction method: Protein Homology.
	ERICI_RS02865	537891	1020	yes	forward		amidase domain-containing protein	Derived by automated computational analysis using gene prediction method: Protein Homology.
	ERICI_RS02870	538933	1122	yes	forward		D-alanine--D-alanine ligase	Derived by automated computational analysis using gene prediction method: Protein Homology.
	ERICI_RS22305	540215	216	yes	reverse		hypothetical protein	Derived by automated computational analysis using gene prediction method: GeneMarkS-2+.
	ERICI_RS02880	540567	1029	yes	forward	uvsE	UV DNA damage repair endonuclease UvsE	Derived by automated computational analysis using gene prediction method: Protein Homology.
	ERICI_RS02885	541784	771	yes	forward	fabI	enoyl-ACP reductase FabI	Derived by automated computational analysis using gene prediction method: Protein Homology.
	ERICI_RS02890	542688	291	yes	reverse		hypothetical protein	Derived by automated computational analysis using gene prediction method: Protein Homology.
	ERICI_RS02900	543489	855	yes	forward		inositol monophosphatase	Derived by automated computational analysis using gene prediction method: Protein Homology.
	ERICI_RS02905	544471	393	yes	forward		sugar phosphate isomerase/epimerase	Derived by automated computational analysis using gene prediction method: GeneMarkS-2+.
	ERICI_RS02910	545024	1005	yes	forward	bioB	biotin synthase BioB	Derived by automated computational analysis using gene prediction method: Protein Homology.
	ERICI_RS02920	551156	1314	yes	reverse		glutamate-1-semialdehyde 2,1-aminomutase	Derived by automated computational analysis using gene prediction method: Protein Homology.
	ERICI_RS02925	552561	1002	yes	reverse		LCP family protein	Derived by automated computational analysis using gene prediction method: Protein Homology.
	ERICI_RS02930	554136	471	yes	forward	bcp	thioredoxin-dependent thiol peroxidase	Derived by automated computational analysis using gene prediction method: Protein Homology.
	ERICI_RS02935	554898	1356	yes	forward		polysaccharide deacetylase	Derived by automated computational analysis using gene prediction method: Protein Homology.
	ERICI_RS02945	557953	480	yes	forward		winged helix DNA-binding protein	Derived by automated computational analysis using gene prediction method: Protein Homology.
	ERICI_RS02960	562184	570	yes	forward		putative ABC transporter permease	Derived by automated computational analysis using gene prediction method: Protein Homology.
	ERICI_RS02965	563059	1539	yes	forward	guaA	glutamine-hydrolyzing GMP synthase	Derived by automated computational analysis using gene prediction method: Protein Homology.
	ERICI_RS02995	568627	1395	yes	forward		NCS2 family permease	Derived by automated computational analysis using gene prediction method: Protein Homology.
	ERICI_RS03025	577252	804	yes	reverse	iolB	5-deoxy-glucuronate isomerase	Derived by automated computational analysis using gene prediction method: Protein Homology.
	ERICI_RS03030	578104	1026	yes	reverse	iolG	inositol 2-dehydrogenase	Derived by automated computational analysis using gene prediction method: Protein Homology.
	ERICI_RS03035	579477	1035	yes	forward	iolC	5-dehydro-2-deoxygluconokinase	Derived by automated computational analysis using gene prediction method: Protein Homology.
	ERICI_RS03040	580530	1452	yes	forward		CoA-acylating methylmalonate-semialdehyde dehydrogenase	Derived by automated computational analysis using gene prediction method: Protein Homology.
	ERICI_RS03045	581994	1935	yes	forward	iolD	3D-(3,5/4)-trihydroxycyclohexane-1,2-dione acylhydrolase (decyclizing)	Derived by automated computational analysis using gene prediction method: Protein Homology.
	ERICI_RS03050	584023	897	yes	forward	iolE	myo-inosose-2 dehydratase	Derived by automated computational analysis using gene prediction method: Protein Homology.
	ERICI_RS03055	584946	1068	yes	forward		Gfo/Idh/MocA family oxidoreductase	Derived by automated computational analysis using gene prediction method: Protein Homology.
	ERICI_RS03065	587757	978	yes	forward		carbon-nitrogen hydrolase family protein	Derived by automated computational analysis using gene prediction method: Protein Homology.
	ERICI_RS03070	589289	486	yes	forward	purE	5-(carboxyamino)imidazole ribonucleotide mutase	Derived by automated computational analysis using gene prediction method: Protein Homology.
	ERICI_RS03075	589879	1188	yes	forward	purK	5-(carboxyamino)imidazole ribonucleotide synthase	Derived by automated computational analysis using gene prediction method: Protein Homology.
	ERICI_RS03080	591134	1296	yes	forward	purB	adenylosuccinate lyase	Derived by automated computational analysis using gene prediction method: Protein Homology.
	ERICI_RS03085	592503	885	yes	forward		phosphoribosylaminoimidazolesuccinocarboxamide synthase	Derived by automated computational analysis using gene prediction method: Protein Homology.
	ERICI_RS03090	593478	243	yes	forward	purS	phosphoribosylformylglycinamidine synthase subunit PurS	Derived by automated computational analysis using gene prediction method: Protein Homology.
	ERICI_RS03095	593794	696	yes	forward	purQ	phosphoribosylformylglycinamidine synthase subunit PurQ	Derived by automated computational analysis using gene prediction method: Protein Homology.
	ERICI_RS03110	598363	1047	yes	forward		phosphoribosylformylglycinamidine cyclo-ligase	Derived by automated computational analysis using gene prediction method: Protein Homology.
	ERICI_RS03115	599406	624	yes	forward	purN	phosphoribosylglycinamide formyltransferase	Derived by automated computational analysis using gene prediction method: Protein Homology.
	ERICI_RS03125	601807	1281	yes	forward	purD	phosphoribosylamine--glycine ligase	Derived by automated computational analysis using gene prediction method: Protein Homology.
	ERICI_RS03130	604174	483	yes	forward		NUDIX domain-containing protein	Derived by automated computational analysis using gene prediction method: Protein Homology.
	ERICI_RS22310	604780	159	yes	reverse		hypothetical protein	Derived by automated computational analysis using gene prediction method: GeneMarkS-2+.
	ERICI_RS03135	604983	435	yes	reverse		thiol-disulfide oxidoreductase DCC family protein	Derived by automated computational analysis using gene prediction method: Protein Homology.
	ERICI_RS03140	605525	1074	yes	reverse		DUF3048 domain-containing protein	Derived by automated computational analysis using gene prediction method: Protein Homology.
	ERICI_RS03150	607779	291	yes	forward		hypothetical protein	Derived by automated computational analysis using gene prediction method: Protein Homology.
	ERICI_RS03155	608237	789	yes	forward		sirohydrochlorin ferrochelatase-like protein	Derived by automated computational analysis using gene prediction method: Protein Homology.
	ERICI_RS03160	609175	945	yes	forward		diacylglycerol kinase	Derived by automated computational analysis using gene prediction method: Protein Homology.
	ERICI_RS03170	611966	2277	yes	reverse		DEAD/DEAH box helicase family protein	Derived by automated computational analysis using gene prediction method: Protein Homology.
	ERICI_RS03220	620599	249	yes	forward		response regulator transcription factor	Derived by automated computational analysis using gene prediction method: Protein Homology.
	ERICI_RS03225	620844	1011	yes	forward		S8 family serine peptidase	Derived by automated computational analysis using gene prediction method: Protein Homology.
	ERICI_RS03230	621870	699	yes	forward		ABC transporter ATP-binding protein	Derived by automated computational analysis using gene prediction method: Protein Homology.
	ERICI_RS03315	644415	1026	yes	forward		ATP-binding cassette domain-containing protein	Derived by automated computational analysis using gene prediction method: Protein Homology.
	ERICI_RS03325	646229	798	yes	forward		ABC-2 family transporter protein	Derived by automated computational analysis using gene prediction method: Protein Homology.
	ERICI_RS03330	647754	1884	yes	forward	htpG	molecular chaperone HtpG	Derived by automated computational analysis using gene prediction method: Protein Homology.
	ERICI_RS03340	651517	948	yes	forward		ABC transporter ATP-binding protein	Derived by automated computational analysis using gene prediction method: Protein Homology.
	ERICI_RS03350	653801	420	yes	forward		acyl-CoA thioesterase	Derived by automated computational analysis using gene prediction method: Protein Homology.
	ERICI_RS03355	654217	951	yes	forward		ACP S-malonyltransferase	Derived by automated computational analysis using gene prediction method: Protein Homology.
	ERICI_RS03365	656029	288	yes	forward		acyl carrier protein	Derived by automated computational analysis using gene prediction method: Protein Homology.
	ERICI_RS03370	656323	489	yes	forward	fabZ	3-hydroxyacyl-ACP dehydratase FabZ	Derived by automated computational analysis using gene prediction method: Protein Homology.
	ERICI_RS03375	656808	2799	yes	forward		hypothetical protein	Derived by automated computational analysis using gene prediction method: Protein Homology.
	ERICI_RS03385	660932	441	yes	forward		hypothetical protein	Derived by automated computational analysis using gene prediction method: GeneMarkS-2+.
	ERICI_RS03395	661748	459	yes	reverse		sugar nucleotide-binding protein	Derived by automated computational analysis using gene prediction method: Protein Homology.
	ERICI_RS22865	662987	180	yes	reverse		NAD-dependent epimerase/dehydratase family protein	Derived by automated computational analysis using gene prediction method: GeneMarkS-2+.
	ERICI_RS03405	663163	723	yes	reverse		NTP transferase domain-containing protein	Derived by automated computational analysis using gene prediction method: Protein Homology.
	ERICI_RS03410	664096	183	yes	forward		IS3 family transposase	Derived by automated computational analysis using gene prediction method: Protein Homology.
	ERICI_RS03415	665151	606	yes	forward		3D domain-containing protein	Derived by automated computational analysis using gene prediction method: Protein Homology.
	ERICI_RS03420	666060	882	yes	reverse		polysaccharide deacetylase family protein	Derived by automated computational analysis using gene prediction method: Protein Homology.
	ERICI_RS03425	667507	876	yes	forward		C40 family peptidase	Derived by automated computational analysis using gene prediction method: Protein Homology.
	ERICI_RS03430	668699	399	yes	forward		phage holin family protein	Derived by automated computational analysis using gene prediction method: Protein Homology.
	ERICI_RS03435	669200	522	yes	reverse		SDR family NAD(P)-dependent oxidoreductase	Derived by automated computational analysis using gene prediction method: Protein Homology.
	ERICI_RS03445	670149	699	yes	forward		pirin family protein	Derived by automated computational analysis using gene prediction method: Protein Homology.
	ERICI_RS03450	670934	1170	yes	reverse	nagA	N-acetylglucosamine-6-phosphate deacetylase	Derived by automated computational analysis using gene prediction method: Protein Homology.
	ERICI_RS03455	672100	729	yes	reverse	nagB	glucosamine-6-phosphate deaminase	Derived by automated computational analysis using gene prediction method: Protein Homology.
	ERICI_RS03460	672832	858	yes	reverse		MurR/RpiR family transcriptional regulator	Derived by automated computational analysis using gene prediction method: Protein Homology.
	ERICI_RS03465	673876	669	yes	forward		HAD family hydrolase	Derived by automated computational analysis using gene prediction method: Protein Homology.
	ERICI_RS03475	675832	1950	yes	forward		FAD-dependent oxidoreductase	Derived by automated computational analysis using gene prediction method: Protein Homology.
	ERICI_RS03480	677991	1500	yes	reverse		flotillin family protein	Derived by automated computational analysis using gene prediction method: Protein Homology.
	ERICI_RS03485	679531	522	yes	reverse		hypothetical protein	Derived by automated computational analysis using gene prediction method: Protein Homology.
	ERICI_RS03505	682335	372	yes	forward		EamA family transporter	Derived by automated computational analysis using gene prediction method: Protein Homology.
	ERICI_RS03510	682747	1227	yes	forward		glycosyltransferase family 39 protein	Derived by automated computational analysis using gene prediction method: Protein Homology.
	ERICI_RS03520	685438	1119	yes	reverse		YheC/YheD family protein	Derived by automated computational analysis using gene prediction method: Protein Homology.
	ERICI_RS03525	686556	1371	yes	reverse		YheC/YheD family protein	Derived by automated computational analysis using gene prediction method: Protein Homology.
	ERICI_RS03530	687939	1200	yes	reverse		YheC/YheD family protein	Derived by automated computational analysis using gene prediction method: Protein Homology.
	ERICI_RS03535	689147	1374	yes	reverse		YheC/YheD family protein	Derived by automated computational analysis using gene prediction method: Protein Homology.
	ERICI_RS03540	690650	1167	yes	forward		DUF445 family protein	Derived by automated computational analysis using gene prediction method: Protein Homology.
	ERICI_RS03545	691865	360	yes	forward		YlbF family regulator	Derived by automated computational analysis using gene prediction method: Protein Homology.
	ERICI_RS03575	695886	1812	yes	reverse		SgrR family transcriptional regulator	Derived by automated computational analysis using gene prediction method: Protein Homology.
	ERICI_RS03580	697904	243	yes	forward		hypothetical protein	Derived by automated computational analysis using gene prediction method: GeneMarkS-2+.
	ERICI_RS03585	698274	279	yes	forward		hypothetical protein	Derived by automated computational analysis using gene prediction method: Protein Homology.
	ERICI_RS03590	698707	1338	yes	forward		CBS domain-containing protein	Derived by automated computational analysis using gene prediction method: Protein Homology.
	ERICI_RS22325	700510	153	yes	reverse		hypothetical protein	Derived by automated computational analysis using gene prediction method: GeneMarkS-2+.
	ERICI_RS03605	701163	2322	yes	forward		sensor histidine kinase	Derived by automated computational analysis using gene prediction method: Protein Homology.
	ERICI_RS03610	703481	630	yes	forward		response regulator transcription factor	Derived by automated computational analysis using gene prediction method: Protein Homology.
	ERICI_RS03615	704132	975	yes	forward		polyprenyl synthetase family protein	Derived by automated computational analysis using gene prediction method: Protein Homology.
	ERICI_RS22330	707087	147	yes	reverse		hypothetical protein	Derived by automated computational analysis using gene prediction method: Protein Homology.
	ERICI_RS03645	709625	579	yes	reverse		hypothetical protein	Derived by automated computational analysis using gene prediction method: GeneMarkS-2+.
	ERICI_RS03650	710200	333	yes	reverse		YtrH family sporulation protein	Derived by automated computational analysis using gene prediction method: Protein Homology.
	ERICI_RS03660	711609	3657	yes	forward		DNA polymerase III subunit alpha	Derived by automated computational analysis using gene prediction method: Protein Homology.
	ERICI_RS03665	715618	192	yes	forward		hypothetical protein	Derived by automated computational analysis using gene prediction method: Protein Homology.
	ERICI_RS03680	717727	1755	yes	forward	pyk	pyruvate kinase	Derived by automated computational analysis using gene prediction method: Protein Homology.
	ERICI_RS03685	719658	447	yes	forward		acyl-CoA thioesterase	Derived by automated computational analysis using gene prediction method: Protein Homology.
	ERICI_RS03690	720525	1113	yes	forward	citZ	citrate synthase	Derived by automated computational analysis using gene prediction method: Protein Homology.
	ERICI_RS03695	721744	1299	yes	forward	icd	NADP-dependent isocitrate dehydrogenase	Derived by automated computational analysis using gene prediction method: Protein Homology.
	ERICI_RS03700	723068	942	yes	forward	mdh	malate dehydrogenase	Derived by automated computational analysis using gene prediction method: Protein Homology.
	ERICI_RS03710	724314	1152	yes	reverse		polysaccharide deacetylase family protein	Derived by automated computational analysis using gene prediction method: Protein Homology.
	ERICI_RS03715	725646	1551	yes	forward		fumarate hydratase	Derived by automated computational analysis using gene prediction method: Protein Homology.
	ERICI_RS03720	727455	1347	yes	reverse		N-acyl-D-glucosamine 2-epimerase	Derived by automated computational analysis using gene prediction method: Protein Homology.
	ERICI_RS03725	729088	1800	yes	forward		PAS domain S-box protein	Derived by automated computational analysis using gene prediction method: Protein Homology.
	ERICI_RS03730	730995	714	yes	forward		response regulator transcription factor	Derived by automated computational analysis using gene prediction method: Protein Homology.
	ERICI_RS03740	732841	1083	yes	forward		Gfo/Idh/MocA family oxidoreductase	Derived by automated computational analysis using gene prediction method: Protein Homology.
	ERICI_RS03750	734639	891	yes	forward		phosphate ABC transporter substrate-binding protein	Derived by automated computational analysis using gene prediction method: Protein Homology.
	ERICI_RS03755	735863	840	yes	forward	pstC	phosphate ABC transporter permease subunit PstC	Derived by automated computational analysis using gene prediction method: Protein Homology.
	ERICI_RS03760	736699	858	yes	forward	pstA	phosphate ABC transporter permease PstA	Derived by automated computational analysis using gene prediction method: Protein Homology.
	ERICI_RS03765	737560	768	yes	forward		phosphate ABC transporter ATP-binding protein	Derived by automated computational analysis using gene prediction method: Protein Homology.
	ERICI_RS03790	740394	405	yes	reverse		hypothetical protein	Derived by automated computational analysis using gene prediction method: Protein Homology.
	ERICI_RS03795	741116	1170	yes	forward		tetracycline resistance MFS efflux pump	Derived by automated computational analysis using gene prediction method: Protein Homology.
	ERICI_RS03800	742287	354	yes	forward		DUF1516 family protein	Derived by automated computational analysis using gene prediction method: Protein Homology.
	ERICI_RS03805	742673	645	yes	forward		KinB-signaling pathway activation protein	Derived by automated computational analysis using gene prediction method: Protein Homology.
	ERICI_RS03810	743428	747	yes	reverse		HAD family hydrolase	Derived by automated computational analysis using gene prediction method: Protein Homology.
	ERICI_RS03815	744401	2655	yes	forward	polA	DNA polymerase I	Derived by automated computational analysis using gene prediction method: Protein Homology.
	ERICI_RS03820	747075	861	yes	forward	mutM	DNA-formamidopyrimidine glycosylase	Derived by automated computational analysis using gene prediction method: Protein Homology.
	ERICI_RS03825	748003	699	yes	forward	ytaF	sporulation membrane protein YtaF	Derived by automated computational analysis using gene prediction method: Protein Homology.
	ERICI_RS03830	748741	597	yes	forward		dephospho-CoA kinase	Derived by automated computational analysis using gene prediction method: Protein Homology.
	ERICI_RS03835	749334	555	yes	forward		lytic transglycosylase domain-containing protein	Derived by automated computational analysis using gene prediction method: Protein Homology.
	ERICI_RS03840	749986	231	yes	reverse		alpha/beta-type small acid-soluble spore protein	Derived by automated computational analysis using gene prediction method: Protein Homology.
	ERICI_RS03845	750329	471	yes	forward	nrdR	transcriptional regulator NrdR	Derived by automated computational analysis using gene prediction method: Protein Homology.
	ERICI_RS03850	751069	1269	yes	forward		ABC transporter substrate-binding protein	Derived by automated computational analysis using gene prediction method: Protein Homology.
	ERICI_RS03865	754442	267	yes	forward		SIS domain-containing protein	Derived by automated computational analysis using gene prediction method: Protein Homology.
	ERICI_RS03870	754859	864	yes	forward		PRD domain-containing protein	Derived by automated computational analysis using gene prediction method: Protein Homology.
	ERICI_RS03875	755887	486	yes	forward		PTS glucose transporter subunit IIA	Derived by automated computational analysis using gene prediction method: Protein Homology.
	ERICI_RS03880	756415	1455	yes	forward		PTS transporter subunit EIIC	Derived by automated computational analysis using gene prediction method: Protein Homology.
	ERICI_RS03885	758099	1740	yes	forward	ptsP	phosphoenolpyruvate--protein phosphotransferase	Derived by automated computational analysis using gene prediction method: Protein Homology.
	ERICI_RS03910	765328	546	yes	reverse		DUF3967 domain-containing protein	Derived by automated computational analysis using gene prediction method: Protein Homology.
	ERICI_RS03915	766160	1017	yes	reverse		NADH:flavin oxidoreductase/NADH oxidase	Derived by automated computational analysis using gene prediction method: Protein Homology.
	ERICI_RS03920	767390	567	yes	reverse		biotin transporter BioY	Derived by automated computational analysis using gene prediction method: Protein Homology.
	ERICI_RS03930	768895	1665	yes	forward		ATP-binding cassette domain-containing protein	Derived by automated computational analysis using gene prediction method: Protein Homology.
	ERICI_RS03940	771956	264	yes	forward		hypothetical protein	Derived by automated computational analysis using gene prediction method: GeneMarkS-2+.
	ERICI_RS03950	773116	789	yes	forward		IclR family transcriptional regulator	Derived by automated computational analysis using gene prediction method: Protein Homology.
	ERICI_RS03960	775510	1056	yes	forward		DUF917 family protein	Derived by automated computational analysis using gene prediction method: Protein Homology.
	ERICI_RS03965	776595	939	yes	forward		DUF1177 domain-containing protein	Derived by automated computational analysis using gene prediction method: Protein Homology.
	ERICI_RS03970	777595	684	yes	forward		AroM family protein	Derived by automated computational analysis using gene prediction method: Protein Homology.
	ERICI_RS03975	778324	948	yes	forward		aminopeptidase	Derived by automated computational analysis using gene prediction method: Protein Homology.
	ERICI_RS03985	779999	312	yes	forward		hypothetical protein	Derived by automated computational analysis using gene prediction method: Protein Homology.
	ERICI_RS04000	782727	327	yes	forward		hypothetical protein	Derived by automated computational analysis using gene prediction method: GeneMarkS-2+.
	ERICI_RS04025	786167	162	yes	forward		IS3 family transposase	Derived by automated computational analysis using gene prediction method: Protein Homology.
	ERICI_RS04030	786793	258	yes	forward		hypothetical protein	Derived by automated computational analysis using gene prediction method: GeneMarkS-2+.
	ERICI_RS04290	829824	195	yes	forward		helix-turn-helix transcriptional regulator	Derived by automated computational analysis using gene prediction method: Protein Homology.
	ERICI_RS04300	830352	462	yes	forward		hypothetical protein	Derived by automated computational analysis using gene prediction method: GeneMarkS-2+.
	ERICI_RS04310	831747	303	yes	forward		hypothetical protein	Derived by automated computational analysis using gene prediction method: GeneMarkS-2+.
	ERICI_RS04315	832066	525	yes	forward		VanZ family protein	Derived by automated computational analysis using gene prediction method: Protein Homology.
	ERICI_RS04320	832673	414	yes	forward		hypothetical protein	Derived by automated computational analysis using gene prediction method: GeneMarkS-2+.
	ERICI_RS04330	834046	438	yes	forward		DUF86 domain-containing protein	Derived by automated computational analysis using gene prediction method: Protein Homology.
	ERICI_RS04335	834758	639	yes	forward		transcriptional regulator	Derived by automated computational analysis using gene prediction method: Protein Homology.
	ERICI_RS04345	835685	1062	yes	forward	selD	selenide, water dikinase SelD	Derived by automated computational analysis using gene prediction method: Protein Homology.
	ERICI_RS04350	836801	1053	yes	forward	mnmH	tRNA 2-selenouridine(34) synthase MnmH	Derived by automated computational analysis using gene prediction method: Protein Homology.
	ERICI_RS04360	838647	378	yes	forward		YtxH domain-containing protein	Derived by automated computational analysis using gene prediction method: Protein Homology.
	ERICI_RS04370	839798	525	yes	reverse		GNAT family N-acetyltransferase	Derived by automated computational analysis using gene prediction method: Protein Homology.
	ERICI_RS04385	842880	1299	yes	forward		alpha-glucosidase/alpha-galactosidase	Derived by automated computational analysis using gene prediction method: Protein Homology.
	ERICI_RS04390	844480	258	yes	reverse		metallophosphoesterase	Derived by automated computational analysis using gene prediction method: Protein Homology.
	ERICI_RS04410	847745	441	yes	forward		MerR family transcriptional regulator	Derived by automated computational analysis using gene prediction method: Protein Homology.
	ERICI_RS04415	848223	1185	yes	forward		MFS transporter	Derived by automated computational analysis using gene prediction method: Protein Homology.
	ERICI_RS04420	849581	807	yes	forward	racE	glutamate racemase	Derived by automated computational analysis using gene prediction method: Protein Homology.
	ERICI_RS04425	850492	1203	yes	forward		LysM peptidoglycan-binding domain-containing protein	Derived by automated computational analysis using gene prediction method: Protein Homology.
	ERICI_RS22875	851779	309	yes	forward		hypothetical protein	Derived by automated computational analysis using gene prediction method: GeneMarkS-2+.
	ERICI_RS04430	852213	282	yes	forward		hypothetical protein	Derived by automated computational analysis using gene prediction method: Protein Homology.
	ERICI_RS04435	852528	192	yes	reverse		hypothetical protein	Derived by automated computational analysis using gene prediction method: Protein Homology.
	ERICI_RS04445	854363	348	yes	forward		hypothetical protein	Derived by automated computational analysis using gene prediction method: GeneMarkS-2+.
	ERICI_RS04450	854808	1116	yes	reverse	ytvI	sporulation integral membrane protein YtvI	Derived by automated computational analysis using gene prediction method: Protein Homology.
	ERICI_RS04455	855937	753	yes	reverse	map	type I methionyl aminopeptidase	Derived by automated computational analysis using gene prediction method: Protein Homology.
	ERICI_RS04460	856947	303	yes	forward		hypothetical protein	Derived by automated computational analysis using gene prediction method: Protein Homology.
	ERICI_RS04465	857249	225	yes	forward		DUF1450 domain-containing protein	Derived by automated computational analysis using gene prediction method: Protein Homology.
	ERICI_RS04470	858004	525	yes	forward		hypothetical protein	Derived by automated computational analysis using gene prediction method: GeneMarkS-2+.
	ERICI_RS04475	858538	540	yes	forward		hypothetical protein	Derived by automated computational analysis using gene prediction method: GeneMarkS-2+.
	ERICI_RS04480	859187	1155	yes	reverse		class I SAM-dependent RNA methyltransferase	Derived by automated computational analysis using gene prediction method: Protein Homology.
	ERICI_RS04485	860461	636	yes	forward		O-methyltransferase	Derived by automated computational analysis using gene prediction method: Protein Homology.
	ERICI_RS04490	861148	1218	yes	reverse		MFS transporter	Derived by automated computational analysis using gene prediction method: Protein Homology.
	ERICI_RS04495	862563	576	yes	forward		spore coat protein	Derived by automated computational analysis using gene prediction method: Protein Homology.
	ERICI_RS04505	863977	741	yes	reverse		WecB/TagA/CpsF family glycosyltransferase	Derived by automated computational analysis using gene prediction method: Protein Homology.
	ERICI_RS04510	864913	855	yes	forward		DUF92 domain-containing protein	Derived by automated computational analysis using gene prediction method: Protein Homology.
	ERICI_RS04520	867211	366	yes	reverse		DUF1049 domain-containing protein	Derived by automated computational analysis using gene prediction method: Protein Homology.
	ERICI_RS04525	867633	1899	yes	reverse	pepF	oligoendopeptidase F	Derived by automated computational analysis using gene prediction method: Protein Homology.
	ERICI_RS04530	870041	852	yes	reverse		TerC family protein	Derived by automated computational analysis using gene prediction method: Protein Homology.
	ERICI_RS04535	871193	234	yes	reverse		hypothetical protein	Derived by automated computational analysis using gene prediction method: Protein Homology.
	ERICI_RS04540	871627	198	yes	forward		cold shock domain-containing protein	Derived by automated computational analysis using gene prediction method: Protein Homology.
	ERICI_RS04545	872031	741	yes	forward		YebC/PmpR family DNA-binding transcriptional regulator	Derived by automated computational analysis using gene prediction method: Protein Homology.
	ERICI_RS04550	872829	645	yes	reverse		nitroreductase family protein	Derived by automated computational analysis using gene prediction method: Protein Homology.
	ERICI_RS04555	873805	315	yes	forward		hypothetical protein	Derived by automated computational analysis using gene prediction method: Protein Homology.
	ERICI_RS04560	874285	612	yes	forward		hypothetical protein	Derived by automated computational analysis using gene prediction method: Protein Homology.
	ERICI_RS04565	874952	1026	yes	forward		tetraprenyl-beta-curcumene synthase family protein	Derived by automated computational analysis using gene prediction method: Protein Homology.
	ERICI_RS04570	876022	966	yes	forward	pfkA	6-phosphofructokinase	Derived by automated computational analysis using gene prediction method: Protein Homology.
	ERICI_RS04575	877219	210	yes	forward		DUF3906 family protein	Derived by automated computational analysis using gene prediction method: Protein Homology.
	ERICI_RS04580	877461	552	yes	forward		NAD(P)H-dependent oxidoreductase	Derived by automated computational analysis using gene prediction method: Protein Homology.
	ERICI_RS22340	878160	165	yes	forward		hypothetical protein	Derived by automated computational analysis using gene prediction method: GeneMarkS-2+.
	ERICI_RS04585	878422	1407	yes	forward		cytochrome ubiquinol oxidase subunit I	Derived by automated computational analysis using gene prediction method: Protein Homology.
	ERICI_RS04595	880828	1725	yes	forward	cydD	thiol reductant ABC exporter subunit CydD	Derived by automated computational analysis using gene prediction method: Protein Homology.
	ERICI_RS04600	882549	1758	yes	forward	cydC	thiol reductant ABC exporter subunit CydC	Derived by automated computational analysis using gene prediction method: Protein Homology.
	ERICI_RS04605	884404	252	yes	reverse	tatA	twin-arginine translocase TatA/TatE family subunit	Derived by automated computational analysis using gene prediction method: Protein Homology.
	ERICI_RS04610	884889	195	yes	reverse		hypothetical protein	Derived by automated computational analysis using gene prediction method: Protein Homology.
	ERICI_RS04615	885222	822	yes	reverse		YitT family protein	Derived by automated computational analysis using gene prediction method: Protein Homology.
	ERICI_RS04620	886353	576	yes	forward		TetR/AcrR family transcriptional regulator	Derived by automated computational analysis using gene prediction method: Protein Homology.
	ERICI_RS04625	887226	669	yes	reverse		DUF4247 domain-containing protein	Derived by automated computational analysis using gene prediction method: Protein Homology.
	ERICI_RS04630	887923	534	yes	reverse		DUF4178 domain-containing protein	Derived by automated computational analysis using gene prediction method: Protein Homology.
	ERICI_RS04635	888828	1518	yes	forward		DEAD/DEAH box helicase	Derived by automated computational analysis using gene prediction method: Protein Homology.
	ERICI_RS04640	890461	768	yes	forward		DUF624 domain-containing protein	Derived by automated computational analysis using gene prediction method: Protein Homology.
	ERICI_RS04650	891640	657	yes	forward	fsa	fructose-6-phosphate aldolase	Derived by automated computational analysis using gene prediction method: Protein Homology.
	ERICI_RS04665	895141	390	yes	forward		DUF1499 domain-containing protein	Derived by automated computational analysis using gene prediction method: Protein Homology.
	ERICI_RS04670	895615	519	yes	reverse	tpx	thiol peroxidase	Derived by automated computational analysis using gene prediction method: Protein Homology.
	ERICI_RS04675	896279	930	yes	forward		LysR family transcriptional regulator	Derived by automated computational analysis using gene prediction method: Protein Homology.
	ERICI_RS04680	897226	666	yes	reverse		zinc metallopeptidase	Derived by automated computational analysis using gene prediction method: Protein Homology.
	ERICI_RS04685	897952	417	yes	reverse		MerR family transcriptional regulator	Derived by automated computational analysis using gene prediction method: Protein Homology.
	ERICI_RS04690	898665	426	yes	reverse		Mov34/MPN/PAD-1 family protein	Derived by automated computational analysis using gene prediction method: Protein Homology.
	ERICI_RS04700	900741	480	yes	forward		TlpA family protein disulfide reductase	Derived by automated computational analysis using gene prediction method: Protein Homology.
	ERICI_RS04705	901346	1620	yes	reverse		citramalate synthase	Derived by automated computational analysis using gene prediction method: Protein Homology.
	ERICI_RS04710	903177	1293	yes	forward		DNA polymerase IV	Derived by automated computational analysis using gene prediction method: Protein Homology.
	ERICI_RS04715	904549	234	yes	forward		ferredoxin	Derived by automated computational analysis using gene prediction method: Protein Homology.
	ERICI_RS04720	904898	1503	yes	forward		L,D-transpeptidase family protein	Derived by automated computational analysis using gene prediction method: Protein Homology.
	ERICI_RS04725	906884	1098	yes	forward		quinone-dependent dihydroorotate dehydrogenase	Derived by automated computational analysis using gene prediction method: Protein Homology.
	ERICI_RS04730	908008	807	yes	forward		GTP pyrophosphokinase family protein	Derived by automated computational analysis using gene prediction method: Protein Homology.
	ERICI_RS04740	909451	726	yes	forward		rRNA pseudouridine synthase	Derived by automated computational analysis using gene prediction method: Protein Homology.
	ERICI_RS04745	910204	804	yes	forward		Cof-type HAD-IIB family hydrolase	Derived by automated computational analysis using gene prediction method: Protein Homology.
	ERICI_RS04750	911060	1521	yes	forward		MFS transporter	Derived by automated computational analysis using gene prediction method: Protein Homology.
	ERICI_RS04755	912733	948	yes	forward		hypothetical protein	Derived by automated computational analysis using gene prediction method: GeneMarkS-2+.
	ERICI_RS04770	914480	1377	yes	reverse		RsmF rRNA methyltransferase first C-terminal domain-containing protein	Derived by automated computational analysis using gene prediction method: Protein Homology.
	ERICI_RS04780	916755	1668	yes	reverse		glycerol-3-phosphate dehydrogenase/oxidase	Derived by automated computational analysis using gene prediction method: Protein Homology.
	ERICI_RS04785	918617	1491	yes	reverse	glpK	glycerol kinase GlpK	Derived by automated computational analysis using gene prediction method: Protein Homology.
	ERICI_RS04790	920156	819	yes	reverse		aquaporin family protein	Derived by automated computational analysis using gene prediction method: Protein Homology.
	ERICI_RS04795	921153	558	yes	reverse		glycerol-3-phosphate responsive antiterminator	Derived by automated computational analysis using gene prediction method: Protein Homology.
	ERICI_RS04800	921908	420	yes	reverse		helix-turn-helix transcriptional regulator	Derived by automated computational analysis using gene prediction method: Protein Homology.
	ERICI_RS04805	922499	207	yes	forward		helix-turn-helix transcriptional regulator	Derived by automated computational analysis using gene prediction method: Protein Homology.
	ERICI_RS04810	923250	1125	yes	forward		glycosyltransferase family 4 protein	Derived by automated computational analysis using gene prediction method: Protein Homology.
	ERICI_RS04815	924389	1302	yes	forward		DNA repair exonuclease	Derived by automated computational analysis using gene prediction method: Protein Homology.
	ERICI_RS04820	925687	3258	yes	forward		AAA family ATPase	Derived by automated computational analysis using gene prediction method: Protein Homology.
	ERICI_RS04825	929086	933	yes	reverse	pfkB	1-phosphofructokinase	Derived by automated computational analysis using gene prediction method: Protein Homology.
	ERICI_RS04830	930092	873	yes	reverse	fba	class II fructose-1,6-bisphosphate aldolase	Derived by automated computational analysis using gene prediction method: Protein Homology.
	ERICI_RS04835	931224	798	yes	forward		DeoR/GlpR transcriptional regulator	Derived by automated computational analysis using gene prediction method: Protein Homology.
	ERICI_RS04840	932123	1044	yes	reverse		membrane protein	Derived by automated computational analysis using gene prediction method: Protein Homology.
	ERICI_RS04845	933311	618	yes	forward		DedA family protein	Derived by automated computational analysis using gene prediction method: Protein Homology.
	ERICI_RS04865	935735	645	yes	reverse		hypothetical protein	Derived by automated computational analysis using gene prediction method: GeneMarkS-2+.
	ERICI_RS04915	941930	1479	yes	reverse	abc-f	ABC-F type ribosomal protection protein	Derived by automated computational analysis using gene prediction method: Protein Homology.
	ERICI_RS04930	944659	222	yes	reverse		hypothetical protein	Derived by automated computational analysis using gene prediction method: Protein Homology.
	ERICI_RS04945	945914	1296	yes	reverse		sensor histidine kinase	Derived by automated computational analysis using gene prediction method: Protein Homology.
	ERICI_RS04950	947216	738	yes	reverse		response regulator transcription factor	Derived by automated computational analysis using gene prediction method: Protein Homology.
	ERICI_RS04955	948166	561	yes	forward		accessory gene regulator B family protein	Derived by automated computational analysis using gene prediction method: Protein Homology.
	ERICI_RS04960	948797	141	yes	forward		cyclic lactone autoinducer peptide	Derived by automated computational analysis using gene prediction method: Protein Homology.
	ERICI_RS04965	948962	198	yes	forward		hypothetical protein	Derived by automated computational analysis using gene prediction method: GeneMarkS-2+.
	ERICI_RS04970	949279	1398	yes	forward		radical SAM protein	Derived by automated computational analysis using gene prediction method: Protein Homology.
	ERICI_RS04985	952858	999	yes	forward	argF	ornithine carbamoyltransferase	Derived by automated computational analysis using gene prediction method: Protein Homology.
	ERICI_RS04990	953953	1416	yes	forward	arcD	arginine-ornithine antiporter	Derived by automated computational analysis using gene prediction method: Protein Homology.
	ERICI_RS04995	955385	954	yes	forward	arcC	carbamate kinase	Derived by automated computational analysis using gene prediction method: Protein Homology.
	ERICI_RS05005	957119	498	yes	reverse		Crp/Fnr family transcriptional regulator	Derived by automated computational analysis using gene prediction method: Protein Homology.
	ERICI_RS05015	958351	426	yes	reverse		ribosomal-processing cysteine protease Prp	Derived by automated computational analysis using gene prediction method: Protein Homology.
	ERICI_RS05020	958905	864	yes	reverse		copper amine oxidase N-terminal domain-containing protein	Derived by automated computational analysis using gene prediction method: Protein Homology.
	ERICI_RS05025	960110	1023	yes	reverse		AI-2E family transporter	Derived by automated computational analysis using gene prediction method: Protein Homology.
	ERICI_RS05030	961371	438	yes	forward		DUF2383 domain-containing protein	Derived by automated computational analysis using gene prediction method: Protein Homology.
	ERICI_RS05035	961914	324	yes	forward		hypothetical protein	Derived by automated computational analysis using gene prediction method: GeneMarkS-2+.
	ERICI_RS05065	967457	1671	yes	forward		AraC family transcriptional regulator	Derived by automated computational analysis using gene prediction method: Protein Homology.
	ERICI_RS05070	969224	978	yes	forward		ABC transporter substrate-binding protein	Derived by automated computational analysis using gene prediction method: Protein Homology.
	ERICI_RS05080	971212	1029	yes	forward		iron ABC transporter permease	Derived by automated computational analysis using gene prediction method: Protein Homology.
	ERICI_RS05095	975383	459	yes	forward		helix-turn-helix transcriptional regulator	Derived by automated computational analysis using gene prediction method: Protein Homology.
	ERICI_RS05105	977303	1218	yes	reverse		cytochrome P450	Derived by automated computational analysis using gene prediction method: Protein Homology.
	ERICI_RS05110	979004	1881	yes	forward		ATP-dependent endonuclease	Derived by automated computational analysis using gene prediction method: Protein Homology.
	ERICI_RS22355	984038	150	yes	forward		hypothetical protein	Derived by automated computational analysis using gene prediction method: GeneMarkS-2+.
	ERICI_RS05185	992794	2082	yes	forward		thioredoxin domain-containing protein	Derived by automated computational analysis using gene prediction method: Protein Homology.
	ERICI_RS05220	1002073	1293	yes	forward	aceA	isocitrate lyase	Derived by automated computational analysis using gene prediction method: Protein Homology.
	ERICI_RS05225	1003407	1587	yes	forward	aceB	malate synthase A	Derived by automated computational analysis using gene prediction method: Protein Homology.
	ERICI_RS05230	1005129	3126	yes	forward		GNAT family N-acetyltransferase	Derived by automated computational analysis using gene prediction method: Protein Homology.
	ERICI_RS05240	1009022	324	yes	forward		hypothetical protein	Derived by automated computational analysis using gene prediction method: GeneMarkS-2+.
	ERICI_RS05250	1011410	279	yes	reverse		DUF2653 family protein	Derived by automated computational analysis using gene prediction method: Protein Homology.
	ERICI_RS05255	1011688	432	yes	reverse		hypothetical protein	Derived by automated computational analysis using gene prediction method: Protein Homology.
	ERICI_RS05260	1012247	555	yes	forward		DUF309 domain-containing protein	Derived by automated computational analysis using gene prediction method: Protein Homology.
	ERICI_RS05265	1012798	591	yes	reverse		carbonic anhydrase	Derived by automated computational analysis using gene prediction method: Protein Homology.
	ERICI_RS05270	1013411	336	yes	reverse		hypothetical protein	Derived by automated computational analysis using gene prediction method: Protein Homology.
	ERICI_RS05275	1013853	1521	yes	forward		carboxypeptidase M32	Derived by automated computational analysis using gene prediction method: Protein Homology.
	ERICI_RS05300	1019546	963	yes	forward		aromatic acid exporter family protein	Derived by automated computational analysis using gene prediction method: Protein Homology.
	ERICI_RS05305	1020606	570	yes	forward	cotE	outer spore coat protein CotE	Derived by automated computational analysis using gene prediction method: Protein Homology.
	ERICI_RS05310	1021277	1356	yes	forward		hypothetical protein	Derived by automated computational analysis using gene prediction method: Protein Homology.
	ERICI_RS05315	1022756	2682	yes	forward	mutS	DNA mismatch repair protein MutS	Derived by automated computational analysis using gene prediction method: Protein Homology.
	ERICI_RS05320	1025468	2049	yes	forward	mutL	DNA mismatch repair endonuclease MutL	Derived by automated computational analysis using gene prediction method: Protein Homology.
	ERICI_RS05330	1028404	963	yes	forward	miaA	tRNA (adenosine(37)-N6)-dimethylallyltransferase MiaA	Derived by automated computational analysis using gene prediction method: Protein Homology.
	ERICI_RS05335	1029444	240	yes	forward	hfq	RNA chaperone Hfq	Derived by automated computational analysis using gene prediction method: Protein Homology.
	ERICI_RS05340	1029830	2433	yes	forward		PBP1A family penicillin-binding protein	Derived by automated computational analysis using gene prediction method: Protein Homology.
	ERICI_RS05345	1032473	648	yes	forward		peptidylprolyl isomerase	Derived by automated computational analysis using gene prediction method: Protein Homology.
	ERICI_RS05350	1033171	387	yes	forward		alpha/beta fold hydrolase	Derived by automated computational analysis using gene prediction method: Protein Homology.
	ERICI_RS05355	1033747	702	yes	forward		YdcF family protein	Derived by automated computational analysis using gene prediction method: Protein Homology.
	ERICI_RS05365	1035618	990	yes	forward	spoVK	stage V sporulation protein K	Derived by automated computational analysis using gene prediction method: Protein Homology.
	ERICI_RS05370	1036645	1278	yes	forward	hflX	GTPase HflX	Derived by automated computational analysis using gene prediction method: Protein Homology.
	ERICI_RS05375	1037965	1251	yes	forward		methionine gamma-lyase family protein	Derived by automated computational analysis using gene prediction method: Protein Homology.
	ERICI_RS05380	1039386	408	yes	forward		MerR family transcriptional regulator	Derived by automated computational analysis using gene prediction method: Protein Homology.
	ERICI_RS05385	1039827	1335	yes	forward	glnA	type I glutamate--ammonia ligase	Derived by automated computational analysis using gene prediction method: Protein Homology.
	ERICI_RS05465	1054940	1092	yes	forward		LCP family protein	Derived by automated computational analysis using gene prediction method: Protein Homology.
	ERICI_RS05470	1056132	231	yes	forward		helix-turn-helix transcriptional regulator	Derived by automated computational analysis using gene prediction method: Protein Homology.
	ERICI_RS05475	1056859	267	yes	forward		hypothetical protein	Derived by automated computational analysis using gene prediction method: GeneMarkS-2+.
	ERICI_RS05480	1057271	618	yes	reverse	lexA	transcriptional repressor LexA	Derived by automated computational analysis using gene prediction method: Protein Homology.
	ERICI_RS05485	1058166	246	yes	forward		LysM peptidoglycan-binding domain-containing protein	Derived by automated computational analysis using gene prediction method: Protein Homology.
	ERICI_RS05490	1058593	186	yes	forward		DUF896 domain-containing protein	Derived by automated computational analysis using gene prediction method: Protein Homology.
	ERICI_RS05495	1058805	795	yes	forward		HAD family hydrolase	Derived by automated computational analysis using gene prediction method: Protein Homology.
	ERICI_RS05500	1059705	543	yes	reverse		cupin domain-containing protein	Derived by automated computational analysis using gene prediction method: Protein Homology.
	ERICI_RS05505	1060524	3441	yes	forward	metH	methionine synthase	Derived by automated computational analysis using gene prediction method: Protein Homology.
	ERICI_RS05510	1064139	957	yes	forward	rnz	ribonuclease Z	Derived by automated computational analysis using gene prediction method: Protein Homology.
	ERICI_RS05590	1084275	639	yes	forward		ribonuclease H family protein	Derived by automated computational analysis using gene prediction method: Protein Homology.
	ERICI_RS05595	1085081	1464	yes	forward		cobyrinate a,c-diamide synthase	Derived by automated computational analysis using gene prediction method: Protein Homology.
	ERICI_RS05600	1086923	987	yes	forward	trpS	tryptophan--tRNA ligase	Derived by automated computational analysis using gene prediction method: Protein Homology.
	ERICI_RS05605	1088287	225	yes	forward		alpha/beta-type small acid-soluble spore protein	Derived by automated computational analysis using gene prediction method: Protein Homology.
	ERICI_RS05610	1088648	984	yes	reverse		metal-dependent hydrolase	Derived by automated computational analysis using gene prediction method: Protein Homology.
	ERICI_RS22385	1089773	156	yes	forward		hypothetical protein	Derived by automated computational analysis using gene prediction method: GeneMarkS-2+.
	ERICI_RS05625	1091124	810	yes	forward		cache domain-containing protein	Derived by automated computational analysis using gene prediction method: Protein Homology.
	ERICI_RS05630	1091943	1194	yes	forward		methyl-accepting chemotaxis protein	Derived by automated computational analysis using gene prediction method: Protein Homology.
	ERICI_RS05635	1093381	927	yes	forward	cyoE	protoheme IX farnesyltransferase	Derived by automated computational analysis using gene prediction method: Protein Homology.
	ERICI_RS05640	1094398	642	yes	forward		SCO family protein	Derived by automated computational analysis using gene prediction method: Protein Homology.
	ERICI_RS05650	1095595	1143	yes	reverse		MFS transporter	Derived by automated computational analysis using gene prediction method: Protein Homology.
	ERICI_RS22390	1096856	153	yes	forward		hypothetical protein	Derived by automated computational analysis using gene prediction method: GeneMarkS-2+.
	ERICI_RS05655	1097031	240	yes	forward		hypothetical protein	Derived by automated computational analysis using gene prediction method: GeneMarkS-2+.
	ERICI_RS05660	1097298	1149	yes	forward		transglutaminase domain-containing protein	Derived by automated computational analysis using gene prediction method: Protein Homology.
	ERICI_RS05665	1098557	558	yes	forward		hypothetical protein	Derived by automated computational analysis using gene prediction method: Protein Homology.
	ERICI_RS05670	1099490	894	yes	reverse		LysR family transcriptional regulator	Derived by automated computational analysis using gene prediction method: Protein Homology.
	ERICI_RS05675	1100506	372	yes	forward		CidA/LrgA family holin-like protein	Derived by automated computational analysis using gene prediction method: Protein Homology.
	ERICI_RS05680	1100874	681	yes	forward		LrgB family protein	Derived by automated computational analysis using gene prediction method: Protein Homology.
	ERICI_RS05685	1101792	855	yes	reverse		GGDEF domain-containing protein	Derived by automated computational analysis using gene prediction method: Protein Homology.
	ERICI_RS05695	1104742	1251	yes	reverse		glycosyltransferase family 2 protein	Derived by automated computational analysis using gene prediction method: Protein Homology.
	ERICI_RS05700	1106003	936	yes	reverse		DUF2334 domain-containing protein	Derived by automated computational analysis using gene prediction method: GeneMarkS-2+.
	ERICI_RS05705	1107079	471	yes	reverse		hypothetical protein	Derived by automated computational analysis using gene prediction method: GeneMarkS-2+.
	ERICI_RS05715	1110382	1875	yes	forward	asnB	asparagine synthase (glutamine-hydrolyzing)	Derived by automated computational analysis using gene prediction method: Protein Homology.
	ERICI_RS05720	1112481	741	yes	forward		Cof-type HAD-IIB family hydrolase	Derived by automated computational analysis using gene prediction method: Protein Homology.
	ERICI_RS05725	1113293	483	yes	forward		DUF456 family protein	Derived by automated computational analysis using gene prediction method: Protein Homology.
	ERICI_RS05730	1113833	729	yes	forward		ThuA domain-containing protein	Derived by automated computational analysis using gene prediction method: Protein Homology.
	ERICI_RS05735	1114739	1695	yes	forward		polysaccharide biosynthesis protein	Derived by automated computational analysis using gene prediction method: Protein Homology.
	ERICI_RS05745	1118079	198	yes	reverse		hypothetical protein	Derived by automated computational analysis using gene prediction method: Protein Homology.
	ERICI_RS05750	1118283	843	yes	reverse		SPFH domain-containing protein	Derived by automated computational analysis using gene prediction method: Protein Homology.
	ERICI_RS05755	1119309	348	yes	forward		thioredoxin family protein	Derived by automated computational analysis using gene prediction method: Protein Homology.
	ERICI_RS05760	1119693	183	yes	forward		hypothetical protein	Derived by automated computational analysis using gene prediction method: GeneMarkS-2+.
	ERICI_RS05765	1120041	861	yes	forward		heme A synthase	Derived by automated computational analysis using gene prediction method: Protein Homology.
	ERICI_RS05770	1120916	1761	yes	forward		UbiD family decarboxylase	Derived by automated computational analysis using gene prediction method: Protein Homology.
	ERICI_RS05775	1122863	729	yes	forward		hypothetical protein	Derived by automated computational analysis using gene prediction method: Protein Homology.
	ERICI_RS05780	1123588	786	yes	forward		SDR family oxidoreductase	Derived by automated computational analysis using gene prediction method: Protein Homology.
	ERICI_RS05785	1124454	249	yes	reverse		NifU family protein	Derived by automated computational analysis using gene prediction method: Protein Homology.
	ERICI_RS05790	1124818	249	yes	forward		YuzB family protein	Derived by automated computational analysis using gene prediction method: Protein Homology.
	ERICI_RS05795	1125114	1065	yes	reverse		NAD(P)/FAD-dependent oxidoreductase	Derived by automated computational analysis using gene prediction method: Protein Homology.
	ERICI_RS05800	1126220	1104	yes	reverse	mqnE	aminofutalosine synthase MqnE	Derived by automated computational analysis using gene prediction method: Protein Homology.
	ERICI_RS05805	1127822	180	yes	forward		aspartyl-phosphate phosphatase Spo0E family protein	Derived by automated computational analysis using gene prediction method: Protein Homology.
	ERICI_RS05810	1128149	363	yes	forward		iron-sulfur cluster assembly accessory protein	Derived by automated computational analysis using gene prediction method: Protein Homology.
	ERICI_RS05815	1128777	651	yes	reverse		cell wall hydrolase	Derived by automated computational analysis using gene prediction method: Protein Homology.
	ERICI_RS05820	1129726	420	yes	reverse		hypothetical protein	Derived by automated computational analysis using gene prediction method: GeneMarkS-2+.
	ERICI_RS05825	1130415	987	yes	forward		alpha/beta hydrolase	Derived by automated computational analysis using gene prediction method: Protein Homology.
	ERICI_RS05830	1131425	339	yes	forward		DsrE family protein	Derived by automated computational analysis using gene prediction method: Protein Homology.
	ERICI_RS05835	1131797	474	yes	reverse	mscL	large conductance mechanosensitive channel protein MscL	Derived by automated computational analysis using gene prediction method: Protein Homology.
	ERICI_RS05840	1132448	162	yes	reverse		hypothetical protein	Derived by automated computational analysis using gene prediction method: Protein Homology.
	ERICI_RS05845	1133029	156	yes	forward		sporulation histidine kinase inhibitor Sda	Derived by automated computational analysis using gene prediction method: Protein Homology.
	ERICI_RS05855	1133575	1035	yes	reverse		NAD(P)/FAD-dependent oxidoreductase	Derived by automated computational analysis using gene prediction method: Protein Homology.
	ERICI_RS05860	1134959	1221	yes	forward		NAD(P)/FAD-dependent oxidoreductase	Derived by automated computational analysis using gene prediction method: Protein Homology.
	ERICI_RS05865	1136324	273	yes	forward		hypothetical protein	Derived by automated computational analysis using gene prediction method: Protein Homology.
	ERICI_RS05870	1136656	747	yes	reverse		heme-dependent peroxidase	Derived by automated computational analysis using gene prediction method: Protein Homology.
	ERICI_RS05875	1137546	312	yes	forward		hypothetical protein	Derived by automated computational analysis using gene prediction method: Protein Homology.
	ERICI_RS05880	1138081	1497	yes	forward		DnaD domain protein	Derived by automated computational analysis using gene prediction method: Protein Homology.
	ERICI_RS05885	1139606	948	yes	forward	dnaI	primosomal protein DnaI	Derived by automated computational analysis using gene prediction method: Protein Homology.
	ERICI_RS05890	1140692	1005	yes	reverse		globin-coupled sensor protein	Derived by automated computational analysis using gene prediction method: Protein Homology.
	ERICI_RS05895	1141798	150	yes	reverse		YqzM family protein	Derived by automated computational analysis using gene prediction method: Protein Homology.
	ERICI_RS05900	1142238	312	yes	forward	trxA	thioredoxin	Derived by automated computational analysis using gene prediction method: Protein Homology.
	ERICI_RS05905	1142681	1980	yes	forward	uvrC	excinuclease ABC subunit UvrC	Derived by automated computational analysis using gene prediction method: Protein Homology.
	ERICI_RS05910	1144744	1605	yes	reverse		CPBP family intramembrane metalloprotease	Derived by automated computational analysis using gene prediction method: Protein Homology.
	ERICI_RS05915	1146745	1356	yes	forward		Trk family potassium uptake protein	Derived by automated computational analysis using gene prediction method: Protein Homology.
	ERICI_RS05920	1148116	666	yes	forward		TrkA family potassium uptake protein	Derived by automated computational analysis using gene prediction method: Protein Homology.
	ERICI_RS05925	1148838	864	yes	forward		cation:proton antiporter	Derived by automated computational analysis using gene prediction method: Protein Homology.
	ERICI_RS05930	1149787	915	yes	reverse		LysR family transcriptional regulator	Derived by automated computational analysis using gene prediction method: Protein Homology.
	ERICI_RS05935	1150952	654	yes	forward		succinate dehydrogenase cytochrome b558 subunit	Derived by automated computational analysis using gene prediction method: Protein Homology.
	ERICI_RS05940	1151627	1761	yes	forward	sdhA	succinate dehydrogenase flavoprotein subunit	Derived by automated computational analysis using gene prediction method: Protein Homology.
	ERICI_RS05945	1153390	765	yes	forward	sdhB	succinate dehydrogenase iron-sulfur subunit	Derived by automated computational analysis using gene prediction method: Protein Homology.
	ERICI_RS05950	1154324	393	yes	reverse		alcohol dehydrogenase catalytic domain-containing protein	Derived by automated computational analysis using gene prediction method: Protein Homology.
	ERICI_RS05955	1155013	807	yes	reverse		histidinol-phosphatase	Derived by automated computational analysis using gene prediction method: Protein Homology.
	ERICI_RS05960	1155837	903	yes	reverse		LysR family transcriptional regulator	Derived by automated computational analysis using gene prediction method: Protein Homology.
	ERICI_RS05965	1156960	783	yes	reverse		TIGR01457 family HAD-type hydrolase	Derived by automated computational analysis using gene prediction method: Protein Homology.
	ERICI_RS05975	1159789	456	yes	forward		chemotaxis protein CheX	Derived by automated computational analysis using gene prediction method: Protein Homology.
	ERICI_RS05980	1160363	777	yes	forward		SDR family oxidoreductase	Derived by automated computational analysis using gene prediction method: Protein Homology.
	ERICI_RS05985	1161199	762	yes	forward		DUF3891 family protein	Derived by automated computational analysis using gene prediction method: Protein Homology.
	ERICI_RS05990	1162011	246	yes	reverse		YkuS family protein	Derived by automated computational analysis using gene prediction method: Protein Homology.
	ERICI_RS05995	1162319	267	yes	reverse		DUF2573 family protein	Derived by automated computational analysis using gene prediction method: Protein Homology.
	ERICI_RS06000	1162990	591	yes	forward		RNA polymerase sigma factor	Derived by automated computational analysis using gene prediction method: Protein Homology.
	ERICI_RS06005	1163697	1257	yes	forward		DEAD/DEAH box helicase	Derived by automated computational analysis using gene prediction method: Protein Homology.
	ERICI_RS06015	1165651	1629	yes	reverse		FAD-dependent oxidoreductase	Derived by automated computational analysis using gene prediction method: Protein Homology.
	ERICI_RS06020	1167513	546	yes	forward		S-layer homology domain-containing protein	Derived by automated computational analysis using gene prediction method: Protein Homology.
	ERICI_RS06030	1169270	600	yes	forward		hypothetical protein	Derived by automated computational analysis using gene prediction method: GeneMarkS-2+.
	ERICI_RS06040	1171164	1293	yes	reverse		aminotransferase class I/II-fold pyridoxal phosphate-dependent enzyme	Derived by automated computational analysis using gene prediction method: Protein Homology.
	ERICI_RS06045	1172775	1440	yes	forward		NAD-dependent malic enzyme	Derived by automated computational analysis using gene prediction method: Protein Homology.
	ERICI_RS06050	1174218	795	yes	forward		helix-turn-helix domain-containing protein	Derived by automated computational analysis using gene prediction method: Protein Homology.
	ERICI_RS06055	1175078	480	yes	forward		GAF domain-containing protein	Derived by automated computational analysis using gene prediction method: Protein Homology.
	ERICI_RS06070	1177551	603	yes	forward		TetR/AcrR family transcriptional regulator	Derived by automated computational analysis using gene prediction method: Protein Homology.
	ERICI_RS06080	1178707	783	yes	reverse	psd	phosphatidylserine decarboxylase	Phosphatidylserine decarboxylase is synthesized as a single chain precursor. Generation of the pyruvoyl active site from a Ser is coupled to cleavage of a Gly-Ser bond between the larger (beta) and smaller (alpha chains). It is an integral membrane protein; Derived by automated computational analysis using gene prediction method: Protein Homology.
	ERICI_RS06085	1179829	1167	yes	reverse		iron-containing alcohol dehydrogenase	Derived by automated computational analysis using gene prediction method: Protein Homology.
	ERICI_RS06090	1181138	339	yes	forward		L,D-transpeptidase	Derived by automated computational analysis using gene prediction method: Protein Homology.
	ERICI_RS06100	1189687	723	yes	forward		NTP transferase domain-containing protein	Derived by automated computational analysis using gene prediction method: Protein Homology.
	ERICI_RS06105	1190406	1191	yes	forward		glycosyltransferase	Derived by automated computational analysis using gene prediction method: Protein Homology.
	ERICI_RS06115	1192707	372	yes	forward		hypothetical protein	Derived by automated computational analysis using gene prediction method: GeneMarkS-2+.
	ERICI_RS06120	1193352	1461	yes	forward		glycosyltransferase family 4 protein	Derived by automated computational analysis using gene prediction method: Protein Homology.
	ERICI_RS06125	1194809	1095	yes	forward	wecB	UDP-N-acetylglucosamine 2-epimerase (non-hydrolyzing)	Derived by automated computational analysis using gene prediction method: Protein Homology.
	ERICI_RS06135	1196876	831	yes	forward		SDR family oxidoreductase	Derived by automated computational analysis using gene prediction method: Protein Homology.
	ERICI_RS06140	1197703	906	yes	forward		NAD-dependent epimerase/dehydratase family protein	Derived by automated computational analysis using gene prediction method: Protein Homology.
	ERICI_RS06145	1198616	720	yes	forward		glycosyltransferase	Derived by automated computational analysis using gene prediction method: Protein Homology.
	ERICI_RS06150	1199417	921	yes	reverse		GDP-mannose 4,6-dehydratase	Derived by automated computational analysis using gene prediction method: Protein Homology.
	ERICI_RS06155	1200506	777	yes	forward		glycosyltransferase	Derived by automated computational analysis using gene prediction method: Protein Homology.
	ERICI_RS06160	1201287	1017	yes	forward		glycosyltransferase family 2 protein	Derived by automated computational analysis using gene prediction method: Protein Homology.
	ERICI_RS06170	1203210	867	yes	reverse		ketoacyl-ACP synthase III	Derived by automated computational analysis using gene prediction method: Protein Homology.
	ERICI_RS06180	1205174	933	yes	forward		dihydroorotate dehydrogenase	Derived by automated computational analysis using gene prediction method: Protein Homology.
	ERICI_RS06185	1206246	1311	yes	forward		purine/pyrimidine permease	Derived by automated computational analysis using gene prediction method: Protein Homology.
	ERICI_RS06260	1222153	945	yes	reverse		L-lactate dehydrogenase	Derived by automated computational analysis using gene prediction method: Protein Homology.
	ERICI_RS06270	1223602	735	yes	forward		methyltransferase domain-containing protein	Derived by automated computational analysis using gene prediction method: Protein Homology.
	ERICI_RS06720	1281324	810	yes	reverse		MFS transporter	Derived by automated computational analysis using gene prediction method: Protein Homology.
	ERICI_RS06725	1282245	516	yes	reverse		phosphatidylglycerophosphatase A	Derived by automated computational analysis using gene prediction method: Protein Homology.
	ERICI_RS06730	1282997	1032	yes	forward		GerMN domain-containing protein	Derived by automated computational analysis using gene prediction method: Protein Homology.
	ERICI_RS06735	1284364	756	yes	forward	rph	ribonuclease PH	Derived by automated computational analysis using gene prediction method: Protein Homology.
	ERICI_RS06745	1285806	1845	yes	reverse	asnB	asparagine synthase (glutamine-hydrolyzing)	Derived by automated computational analysis using gene prediction method: Protein Homology.
	ERICI_RS06750	1287939	354	yes	forward		hypothetical protein	Derived by automated computational analysis using gene prediction method: Protein Homology.
	ERICI_RS06760	1288927	1515	yes	forward		PH domain-containing protein	Derived by automated computational analysis using gene prediction method: Protein Homology.
	ERICI_RS06765	1290496	114	yes	forward		DUF4023 family protein	Derived by automated computational analysis using gene prediction method: Protein Homology.
	ERICI_RS06770	1290836	1221	yes	forward		CapA family protein	Derived by automated computational analysis using gene prediction method: Protein Homology.
	ERICI_RS06775	1292187	903	yes	forward		hypothetical protein	Derived by automated computational analysis using gene prediction method: GeneMarkS-2+.
	ERICI_RS06780	1293268	1302	yes	forward		trigger factor	Derived by automated computational analysis using gene prediction method: Protein Homology.
	ERICI_RS06785	1294734	591	yes	forward	clpP	ATP-dependent Clp endopeptidase proteolytic subunit ClpP	Derived by automated computational analysis using gene prediction method: Protein Homology.
	ERICI_RS06790	1295340	1260	yes	forward	clpX	ATP-dependent protease ATP-binding subunit ClpX	Derived by automated computational analysis using gene prediction method: Protein Homology.
	ERICI_RS06795	1296704	1122	yes	forward	ispG	flavodoxin-dependent (E)-4-hydroxy-3-methylbut-2-enyl-diphosphate synthase	Derived by automated computational analysis using gene prediction method: Protein Homology.
	ERICI_RS06800	1297876	708	yes	reverse		N-acetylmuramoyl-L-alanine amidase	Derived by automated computational analysis using gene prediction method: Protein Homology.
	ERICI_RS06805	1298799	1719	yes	forward	lonB	ATP-dependent protease LonB	Derived by automated computational analysis using gene prediction method: Protein Homology.
	ERICI_RS06810	1300667	2334	yes	forward	lon	endopeptidase La	Derived by automated computational analysis using gene prediction method: Protein Homology.
	ERICI_RS06815	1303019	615	yes	forward		YihA family ribosome biogenesis GTP-binding protein	Derived by automated computational analysis using gene prediction method: Protein Homology.
	ERICI_RS06820	1304024	588	yes	forward		hypothetical protein	Derived by automated computational analysis using gene prediction method: Protein Homology.
	ERICI_RS06825	1304984	384	yes	forward		adenosylmethionine decarboxylase	Derived by automated computational analysis using gene prediction method: Protein Homology.
	ERICI_RS06830	1305523	534	yes	forward		hypothetical protein	Derived by automated computational analysis using gene prediction method: Protein Homology.
	ERICI_RS06835	1306228	1401	yes	forward		glutamyl-tRNA reductase	Derived by automated computational analysis using gene prediction method: Protein Homology.
	ERICI_RS06840	1307660	843	yes	forward	ccsA	cytochrome c biogenesis protein CcsA	Derived by automated computational analysis using gene prediction method: Protein Homology.
	ERICI_RS06845	1308499	738	yes	forward		bifunctional precorrin-2 dehydrogenase/sirohydrochlorin ferrochelatase	Derived by automated computational analysis using gene prediction method: Protein Homology.
	ERICI_RS06850	1309285	945	yes	forward	hemC	hydroxymethylbilane synthase	Derived by automated computational analysis using gene prediction method: Protein Homology.
	ERICI_RS06855	1310246	1551	yes	forward	cobA	uroporphyrinogen-III C-methyltransferase	Derived by automated computational analysis using gene prediction method: Protein Homology.
	ERICI_RS06860	1311817	996	yes	forward	hemB	porphobilinogen synthase	Derived by automated computational analysis using gene prediction method: Protein Homology.
	ERICI_RS06865	1313014	1065	yes	forward	hemE	uroporphyrinogen decarboxylase	Derived by automated computational analysis using gene prediction method: Protein Homology.
	ERICI_RS06870	1314075	930	yes	forward		ferrochelatase	Derived by automated computational analysis using gene prediction method: Protein Homology.
	ERICI_RS06875	1315045	1440	yes	forward	hemG	protoporphyrinogen oxidase	Derived by automated computational analysis using gene prediction method: Protein Homology.
	ERICI_RS06880	1316547	1302	yes	forward	hemL	glutamate-1-semialdehyde 2,1-aminomutase	Derived by automated computational analysis using gene prediction method: Protein Homology.
	ERICI_RS06885	1318093	957	yes	forward		type I pantothenate kinase	Derived by automated computational analysis using gene prediction method: Protein Homology.
	ERICI_RS06895	1320742	600	yes	forward		hypothetical protein	Derived by automated computational analysis using gene prediction method: Protein Homology.
	ERICI_RS06900	1321446	1137	yes	forward		LysM peptidoglycan-binding domain-containing protein	Derived by automated computational analysis using gene prediction method: Protein Homology.
	ERICI_RS06905	1323375	2667	yes	forward		valine--tRNA ligase	Derived by automated computational analysis using gene prediction method: Protein Homology.
	ERICI_RS06910	1326113	1374	yes	forward		bifunctional folylpolyglutamate synthase/dihydrofolate synthase	Derived by automated computational analysis using gene prediction method: Protein Homology.
	ERICI_RS06915	1327494	1389	yes	forward		UDP-N-acetylmuramate--L-alanine ligase	Derived by automated computational analysis using gene prediction method: Protein Homology.
	ERICI_RS06925	1330172	1290	yes	forward		hypothetical protein	Derived by automated computational analysis using gene prediction method: GeneMarkS-2+.
	ERICI_RS06930	1331562	1143	yes	reverse		N-acetylmuramoyl-L-alanine amidase	Derived by automated computational analysis using gene prediction method: Protein Homology.
	ERICI_RS06935	1332955	243	yes	forward		DUF4321 domain-containing protein	Derived by automated computational analysis using gene prediction method: Protein Homology.
	ERICI_RS06940	1333267	597	yes	forward	maf	septum formation protein Maf	Derived by automated computational analysis using gene prediction method: Protein Homology.
	ERICI_RS06945	1333944	432	yes	forward		Rrf2 family transcriptional regulator	Derived by automated computational analysis using gene prediction method: Protein Homology.
	ERICI_RS06955	1334862	690	yes	forward		DNA repair protein RadC	Derived by automated computational analysis using gene prediction method: Protein Homology.
	ERICI_RS06960	1335618	1032	yes	forward		rod shape-determining protein	Derived by automated computational analysis using gene prediction method: Protein Homology.
	ERICI_RS06965	1336692	858	yes	forward	mreC	rod shape-determining protein MreC	Derived by automated computational analysis using gene prediction method: Protein Homology.
	ERICI_RS06970	1337549	531	yes	forward	mreD	rod shape-determining protein MreD	Derived by automated computational analysis using gene prediction method: Protein Homology.
	ERICI_RS06975	1338149	639	yes	forward	minC	septum site-determining protein MinC	Derived by automated computational analysis using gene prediction method: Protein Homology.
	ERICI_RS06980	1338885	795	yes	forward	minD	septum site-determining protein MinD	Derived by automated computational analysis using gene prediction method: Protein Homology.
	ERICI_RS06985	1339692	1173	yes	forward		rod shape-determining protein RodA	Derived by automated computational analysis using gene prediction method: Protein Homology.
	ERICI_RS06990	1340993	915	yes	forward		M23 family metallopeptidase	Derived by automated computational analysis using gene prediction method: Protein Homology.
	ERICI_RS07000	1342954	330	yes	forward		ribonuclease E/G	Derived by automated computational analysis using gene prediction method: Protein Homology.
	ERICI_RS07005	1343465	312	yes	forward	rplU	50S ribosomal protein L21	Derived by automated computational analysis using gene prediction method: Protein Homology.
	ERICI_RS07010	1343792	348	yes	forward		ribosomal-processing cysteine protease Prp	Derived by automated computational analysis using gene prediction method: Protein Homology.
	ERICI_RS07015	1344145	312	yes	forward	rpmA	50S ribosomal protein L27	Derived by automated computational analysis using gene prediction method: Protein Homology.
	ERICI_RS07020	1344675	765	yes	forward		Spo0B domain-containing protein	Derived by automated computational analysis using gene prediction method: Protein Homology.
	ERICI_RS07025	1345449	1302	yes	forward	obgE	GTPase ObgE	Derived by automated computational analysis using gene prediction method: Protein Homology.
	ERICI_RS07035	1348232	507	yes	reverse		NUDIX domain-containing protein	Derived by automated computational analysis using gene prediction method: Protein Homology.
	ERICI_RS07045	1349451	1287	yes	forward		homoserine dehydrogenase	Derived by automated computational analysis using gene prediction method: Protein Homology.
	ERICI_RS07050	1350762	1065	yes	forward		threonine synthase	Derived by automated computational analysis using gene prediction method: Protein Homology.
	ERICI_RS07055	1351896	966	yes	forward		homoserine kinase	Derived by automated computational analysis using gene prediction method: Protein Homology.
	ERICI_RS07060	1352858	867	yes	forward	pheA	prephenate dehydratase	Derived by automated computational analysis using gene prediction method: Protein Homology.
	ERICI_RS07065	1353743	879	yes	forward	ilvE	branched-chain-amino-acid transaminase	Derived by automated computational analysis using gene prediction method: Protein Homology.
	ERICI_RS07075	1357032	678	yes	forward		BofC C-terminal domain-containing protein	Derived by automated computational analysis using gene prediction method: Protein Homology.
	ERICI_RS07080	1357864	504	yes	forward	ruvC	crossover junction endodeoxyribonuclease RuvC	Derived by automated computational analysis using gene prediction method: Protein Homology.
	ERICI_RS07085	1358364	624	yes	forward	ruvA	Holliday junction branch migration protein RuvA	Derived by automated computational analysis using gene prediction method: Protein Homology.
	ERICI_RS07090	1359006	1005	yes	forward	ruvB	Holliday junction branch migration DNA helicase RuvB	Derived by automated computational analysis using gene prediction method: Protein Homology.
	ERICI_RS07095	1360120	1095	yes	forward	queA	tRNA preQ1(34) S-adenosylmethionine ribosyltransferase-isomerase QueA	Derived by automated computational analysis using gene prediction method: Protein Homology.
	ERICI_RS07100	1361220	1137	yes	forward	tgt	tRNA guanosine(34) transglycosylase Tgt	Derived by automated computational analysis using gene prediction method: Protein Homology.
	ERICI_RS07105	1362375	315	yes	forward	yajC	preprotein translocase subunit YajC	Derived by automated computational analysis using gene prediction method: Protein Homology.
	ERICI_RS07110	1362942	390	yes	reverse		TIGR04086 family membrane protein	Derived by automated computational analysis using gene prediction method: Protein Homology.
	ERICI_RS07115	1363529	687	yes	forward		DUF421 domain-containing protein	Derived by automated computational analysis using gene prediction method: Protein Homology.
	ERICI_RS07120	1364263	1566	yes	reverse	spoVB	stage V sporulation protein B	Derived by automated computational analysis using gene prediction method: Protein Homology.
	ERICI_RS07125	1365988	333	yes	forward		post-transcriptional regulator-like protein	Derived by automated computational analysis using gene prediction method: Protein Homology.
	ERICI_RS07130	1366430	1233	yes	forward	secD	protein translocase subunit SecD	Derived by automated computational analysis using gene prediction method: Protein Homology.
	ERICI_RS07135	1367706	927	yes	forward	secF	protein translocase subunit SecF	Derived by automated computational analysis using gene prediction method: Protein Homology.
	ERICI_RS07140	1368708	957	yes	forward		cation transporter	Derived by automated computational analysis using gene prediction method: Protein Homology.
	ERICI_RS07145	1369688	2442	yes	forward	recJ	single-stranded-DNA-specific exonuclease RecJ	Derived by automated computational analysis using gene prediction method: Protein Homology.
	ERICI_RS07150	1372126	513	yes	forward		adenine phosphoribosyltransferase	Derived by automated computational analysis using gene prediction method: Protein Homology.
	ERICI_RS07155	1372705	1266	yes	reverse	uraA	uracil permease	Derived by automated computational analysis using gene prediction method: Protein Homology.
	ERICI_RS07160	1374202	2187	yes	forward		bifunctional (p)ppGpp synthetase/guanosine-3',5'-bis(diphosphate) 3'-pyrophosphohydrolase	Derived by automated computational analysis using gene prediction method: Protein Homology.
	ERICI_RS07165	1376421	453	yes	forward		D-tyrosyl-tRNA(Tyr) deacylase	Derived by automated computational analysis using gene prediction method: Protein Homology.
	ERICI_RS22420	1377017	177	yes	forward		hypothetical protein	Derived by automated computational analysis using gene prediction method: GeneMarkS-2+.
	ERICI_RS07170	1377317	1533	yes	forward		coproporphyrinogen III oxidase	Derived by automated computational analysis using gene prediction method: Protein Homology.
	ERICI_RS07175	1378936	1905	yes	forward		FAD-dependent oxidoreductase	Derived by automated computational analysis using gene prediction method: Protein Homology.
	ERICI_RS07180	1380899	1359	yes	reverse		MATE family efflux transporter	Derived by automated computational analysis using gene prediction method: Protein Homology.
	ERICI_RS07185	1382781	306	yes	forward		helix-turn-helix transcriptional regulator	Derived by automated computational analysis using gene prediction method: Protein Homology.
	ERICI_RS07190	1383522	1275	yes	forward		histidine--tRNA ligase	Derived by automated computational analysis using gene prediction method: Protein Homology.
	ERICI_RS07195	1384811	1788	yes	forward	aspS	aspartate--tRNA ligase	Derived by automated computational analysis using gene prediction method: Protein Homology.
	ERICI_RS07200	1386684	747	yes	forward		tRNA threonylcarbamoyladenosine dehydratase	Derived by automated computational analysis using gene prediction method: Protein Homology.
	ERICI_RS07205	1387732	1305	yes	forward		replication-associated recombination protein A	Derived by automated computational analysis using gene prediction method: Protein Homology.
	ERICI_RS07210	1389190	1095	yes	reverse	mnmA	tRNA 2-thiouridine(34) synthase MnmA	Derived by automated computational analysis using gene prediction method: Protein Homology.
	ERICI_RS07220	1390973	1149	yes	forward		cysteine desulfurase	Derived by automated computational analysis using gene prediction method: Protein Homology.
	ERICI_RS07225	1392181	516	yes	forward		PRC-barrel domain-containing protein	Derived by automated computational analysis using gene prediction method: Protein Homology.
	ERICI_RS07230	1392780	195	yes	forward		hypothetical protein	Derived by automated computational analysis using gene prediction method: Protein Homology.
	ERICI_RS07240	1393731	1071	yes	forward		AI-2E family transporter	Derived by automated computational analysis using gene prediction method: Protein Homology.
	ERICI_RS07250	1395155	2625	yes	forward	alaS	alanine--tRNA ligase	Derived by automated computational analysis using gene prediction method: Protein Homology.
	ERICI_RS07255	1397877	264	yes	forward		IreB family regulatory phosphoprotein	Derived by automated computational analysis using gene prediction method: Protein Homology.
	ERICI_RS07260	1398161	411	yes	forward	ruvX	Holliday junction resolvase RuvX	Derived by automated computational analysis using gene prediction method: Protein Homology.
	ERICI_RS07265	1398583	309	yes	forward		DUF1292 domain-containing protein	Derived by automated computational analysis using gene prediction method: Protein Homology.
	ERICI_RS07270	1398888	297	yes	forward		DUF1292 domain-containing protein	Derived by automated computational analysis using gene prediction method: Protein Homology.
	ERICI_RS07275	1399189	1131	yes	forward	mltG	endolytic transglycosylase MltG	Derived by automated computational analysis using gene prediction method: Protein Homology.
	ERICI_RS07280	1400350	933	yes	forward		U32 family peptidase	Derived by automated computational analysis using gene prediction method: Protein Homology.
	ERICI_RS07285	1401338	1302	yes	forward		U32 family peptidase	Derived by automated computational analysis using gene prediction method: Protein Homology.
	ERICI_RS07290	1402853	2148	yes	forward		methyl-accepting chemotaxis protein	Derived by automated computational analysis using gene prediction method: Protein Homology.
	ERICI_RS07295	1405138	1869	yes	forward		penicillin-binding protein 2	Derived by automated computational analysis using gene prediction method: Protein Homology.
	ERICI_RS07300	1407096	807	yes	forward		lipoate--protein ligase family protein	Derived by automated computational analysis using gene prediction method: Protein Homology.
	ERICI_RS07340	1416333	729	yes	reverse		esterase family protein	Derived by automated computational analysis using gene prediction method: Protein Homology.
	ERICI_RS07345	1417295	1065	yes	forward	pdhA	pyruvate dehydrogenase (acetyl-transferring) E1 component subunit alpha	Derived by automated computational analysis using gene prediction method: Protein Homology.
	ERICI_RS07350	1418409	981	yes	forward		alpha-ketoacid dehydrogenase subunit beta	Derived by automated computational analysis using gene prediction method: Protein Homology.
	ERICI_RS07355	1419457	1299	yes	forward		2-oxo acid dehydrogenase subunit E2	Derived by automated computational analysis using gene prediction method: Protein Homology.
	ERICI_RS07360	1420760	1416	yes	forward	lpdA	dihydrolipoyl dehydrogenase	Derived by automated computational analysis using gene prediction method: Protein Homology.
	ERICI_RS07365	1422420	741	yes	forward		glycerophosphodiester phosphodiesterase	Derived by automated computational analysis using gene prediction method: Protein Homology.
	ERICI_RS07395	1426816	558	yes	forward		glycoside hydrolase family 18 protein	Derived by automated computational analysis using gene prediction method: Protein Homology.
	ERICI_RS07410	1428640	462	yes	forward		hypothetical protein	Derived by automated computational analysis using gene prediction method: GeneMarkS-2+.
	ERICI_RS07415	1429163	1059	yes	forward		hypothetical protein	Derived by automated computational analysis using gene prediction method: GeneMarkS-2+.
	ERICI_RS07420	1430394	1044	yes	forward		extracellular solute-binding protein	Derived by automated computational analysis using gene prediction method: Protein Homology.
	ERICI_RS07435	1432824	396	yes	forward		hypothetical protein	Derived by automated computational analysis using gene prediction method: GeneMarkS-2+.
	ERICI_RS07445	1433560	1611	yes	forward	nagZ	beta-N-acetylhexosaminidase	Derived by automated computational analysis using gene prediction method: Protein Homology.
	ERICI_RS07450	1435286	144	yes	reverse		sporulation histidine kinase inhibitor Sda	Derived by automated computational analysis using gene prediction method: Protein Homology.
	ERICI_RS07455	1435770	666	yes	forward		DUF4309 domain-containing protein	Derived by automated computational analysis using gene prediction method: Protein Homology.
	ERICI_RS07460	1436631	921	yes	forward		hypothetical protein	Derived by automated computational analysis using gene prediction method: Protein Homology.
	ERICI_RS07465	1437635	1470	yes	forward		nicotinate phosphoribosyltransferase	Derived by automated computational analysis using gene prediction method: Protein Homology.
	ERICI_RS07470	1439392	1863	yes	forward		anaerobic ribonucleoside triphosphate reductase	Derived by automated computational analysis using gene prediction method: Protein Homology.
	ERICI_RS07485	1442995	729	yes	forward		NAD-dependent protein deacylase	Derived by automated computational analysis using gene prediction method: Protein Homology.
	ERICI_RS07495	1445776	450	yes	forward		GtrA family protein	Derived by automated computational analysis using gene prediction method: Protein Homology.
	ERICI_RS07515	1447697	228	yes	forward		hypothetical protein	Derived by automated computational analysis using gene prediction method: GeneMarkS-2+.
	ERICI_RS22425	1450469	159	yes	forward		hypothetical protein	Derived by automated computational analysis using gene prediction method: GeneMarkS-2+.
	ERICI_RS07535	1451516	1095	yes	forward	pdhA	pyruvate dehydrogenase (acetyl-transferring) E1 component subunit alpha	Derived by automated computational analysis using gene prediction method: Protein Homology.
	ERICI_RS07540	1452607	984	yes	forward		alpha-ketoacid dehydrogenase subunit beta	Derived by automated computational analysis using gene prediction method: Protein Homology.
	ERICI_RS07545	1453619	1332	yes	forward		2-oxo acid dehydrogenase subunit E2	Derived by automated computational analysis using gene prediction method: Protein Homology.
	ERICI_RS07550	1454951	1443	yes	forward	lpdA	dihydrolipoyl dehydrogenase	Derived by automated computational analysis using gene prediction method: Protein Homology.
	ERICI_RS07560	1457369	342	yes	forward	paaH	1,2-phenylacetyl-CoA epoxidase subunit B	Derived by automated computational analysis using gene prediction method: Protein Homology.
	ERICI_RS07565	1457717	834	yes	forward	paaC	phenylacetate-CoA oxygenase subunit PaaC	Derived by automated computational analysis using gene prediction method: Protein Homology.
	ERICI_RS07570	1458564	492	yes	forward	paaJ	phenylacetate-CoA oxygenase subunit PaaJ	Derived by automated computational analysis using gene prediction method: Protein Homology.
	ERICI_RS07575	1459134	1461	yes	forward		NAD-dependent succinate-semialdehyde dehydrogenase	Derived by automated computational analysis using gene prediction method: Protein Homology.
	ERICI_RS07580	1460629	303	yes	forward		EthD family reductase	Derived by automated computational analysis using gene prediction method: Protein Homology.
	ERICI_RS07595	1462161	1356	yes	forward		AMP-binding protein	Derived by automated computational analysis using gene prediction method: Protein Homology.
	ERICI_RS07610	1465093	861	yes	forward		3-hydroxybutyryl-CoA dehydrogenase-like protein 1	Derived by automated computational analysis using gene prediction method: Protein Homology.
	ERICI_RS07620	1466691	1200	yes	forward		acetyl-CoA C-acyltransferase	Derived by automated computational analysis using gene prediction method: Protein Homology.
	ERICI_RS07625	1467953	432	yes	forward		thioesterase	Derived by automated computational analysis using gene prediction method: Protein Homology.
	ERICI_RS07635	1470009	1665	yes	forward		hypothetical protein	Derived by automated computational analysis using gene prediction method: GeneMarkS-2+.
	ERICI_RS07640	1471688	378	yes	forward		hypothetical protein	Derived by automated computational analysis using gene prediction method: GeneMarkS-2+.
	ERICI_RS22435	1472148	99	yes	forward		hypothetical protein	Derived by automated computational analysis using gene prediction method: Protein Homology.
	ERICI_RS07645	1472585	1341	yes	reverse		potassium transporter ATPase-like protein	Derived by automated computational analysis using gene prediction method: Protein Homology.
	ERICI_RS07650	1474165	1311	yes	forward		PASTA domain-containing protein	Derived by automated computational analysis using gene prediction method: Protein Homology.
	ERICI_RS22440	1475539	147	yes	forward		hypothetical protein	Derived by automated computational analysis using gene prediction method: GeneMarkS-2+.
	ERICI_RS07655	1475718	1611	yes	forward		recombinase family protein	Derived by automated computational analysis using gene prediction method: Protein Homology.
	ERICI_RS07665	1478236	207	yes	reverse		DUF1657 domain-containing protein	Derived by automated computational analysis using gene prediction method: Protein Homology.
	ERICI_RS07670	1478608	864	yes	forward		DUF421 domain-containing protein	Derived by automated computational analysis using gene prediction method: Protein Homology.
	ERICI_RS07675	1479503	477	yes	forward	spoVAC	stage V sporulation protein AC	Derived by automated computational analysis using gene prediction method: Protein Homology.
	ERICI_RS07680	1479982	1014	yes	forward	spoVAD	stage V sporulation protein AD	Derived by automated computational analysis using gene prediction method: Protein Homology.
	ERICI_RS07685	1481008	351	yes	forward	spoVAE	stage V sporulation protein AE	Derived by automated computational analysis using gene prediction method: Protein Homology.
	ERICI_RS07690	1481580	966	yes	forward		MoxR family ATPase	Derived by automated computational analysis using gene prediction method: Protein Homology.
	ERICI_RS07700	1483791	2229	yes	forward		hypothetical protein	Derived by automated computational analysis using gene prediction method: Protein Homology.
	ERICI_RS07705	1486131	498	yes	forward		YqeG family HAD IIIA-type phosphatase	Derived by automated computational analysis using gene prediction method: Protein Homology.
	ERICI_RS07710	1486737	1113	yes	forward	yqeH	ribosome biogenesis GTPase YqeH	Derived by automated computational analysis using gene prediction method: Protein Homology.
	ERICI_RS07715	1487891	861	yes	forward	aroE	shikimate dehydrogenase	Derived by automated computational analysis using gene prediction method: Protein Homology.
	ERICI_RS07720	1488765	291	yes	forward	yhbY	ribosome assembly RNA-binding protein YhbY	Derived by automated computational analysis using gene prediction method: Protein Homology.
	ERICI_RS07725	1489105	606	yes	forward		nicotinate-nucleotide adenylyltransferase	Derived by automated computational analysis using gene prediction method: Protein Homology.
	ERICI_RS07735	1490333	348	yes	forward	rsfS	ribosome silencing factor	Derived by automated computational analysis using gene prediction method: Protein Homology.
	ERICI_RS07740	1490677	894	yes	forward		RNA-binding-like protein	Derived by automated computational analysis using gene prediction method: Protein Homology.
	ERICI_RS07745	1491572	795	yes	forward		class I SAM-dependent methyltransferase	Derived by automated computational analysis using gene prediction method: Protein Homology.
	ERICI_RS07750	1492832	2445	yes	forward		leucine--tRNA ligase	Derived by automated computational analysis using gene prediction method: Protein Homology.
	ERICI_RS07755	1495280	828	yes	reverse		late competence protein ComER	Derived by automated computational analysis using gene prediction method: Protein Homology.
	ERICI_RS07760	1496237	573	yes	forward		helix-hairpin-helix domain-containing protein	Derived by automated computational analysis using gene prediction method: Protein Homology.
	ERICI_RS07765	1496908	1293	yes	forward		homocysteine synthase	Derived by automated computational analysis using gene prediction method: Protein Homology.
	ERICI_RS07770	1498226	513	yes	forward		dCMP deaminase family protein	Derived by automated computational analysis using gene prediction method: Protein Homology.
	ERICI_RS08160	1553910	279	yes	forward		hypothetical protein	Derived by automated computational analysis using gene prediction method: GeneMarkS-2+.
	ERICI_RS08170	1557115	675	yes	forward		ABC transporter ATP-binding protein	Derived by automated computational analysis using gene prediction method: Protein Homology.
	ERICI_RS08180	1558857	759	yes	forward		zf-HC2 domain-containing protein	Derived by automated computational analysis using gene prediction method: Protein Homology.
	ERICI_RS08185	1559645	237	yes	forward		hypothetical protein	Derived by automated computational analysis using gene prediction method: GeneMarkS-2+.
	ERICI_RS08190	1560213	1026	yes	forward	holA	DNA polymerase III subunit delta	Derived by automated computational analysis using gene prediction method: Protein Homology.
	ERICI_RS08195	1561337	273	yes	reverse	rpsT	30S ribosomal protein S20	Derived by automated computational analysis using gene prediction method: Protein Homology.
	ERICI_RS08200	1561795	996	yes	forward		GPR endopeptidase	Derived by automated computational analysis using gene prediction method: Protein Homology.
	ERICI_RS08205	1562992	1197	yes	forward		stage II sporulation protein P	Derived by automated computational analysis using gene prediction method: Protein Homology.
	ERICI_RS08210	1564225	444	yes	forward		hypothetical protein	Derived by automated computational analysis using gene prediction method: GeneMarkS-2+.
	ERICI_RS08215	1564745	1815	yes	forward	lepA	elongation factor 4	Derived by automated computational analysis using gene prediction method: Protein Homology.
	ERICI_RS08220	1566640	1152	yes	forward		oxygen-independent coproporphyrinogen III oxidase	Derived by automated computational analysis using gene prediction method: Protein Homology.
	ERICI_RS08225	1567934	417	yes	forward		N-acetyltransferase	Derived by automated computational analysis using gene prediction method: Protein Homology.
	ERICI_RS08230	1568440	447	yes	forward		GNAT family N-acetyltransferase	Derived by automated computational analysis using gene prediction method: Protein Homology.
	ERICI_RS08235	1568930	1032	yes	forward	hrcA	heat-inducible transcriptional repressor HrcA	Derived by automated computational analysis using gene prediction method: Protein Homology.
	ERICI_RS08240	1570084	600	yes	forward	grpE	nucleotide exchange factor GrpE	Derived by automated computational analysis using gene prediction method: Protein Homology.
	ERICI_RS08245	1570740	1854	yes	forward	dnaK	molecular chaperone DnaK	Derived by automated computational analysis using gene prediction method: Protein Homology.
	ERICI_RS08255	1574021	141	yes	forward		YfhD family protein	Derived by automated computational analysis using gene prediction method: Protein Homology.
	ERICI_RS08260	1574178	372	yes	forward		hypothetical protein	Derived by automated computational analysis using gene prediction method: Protein Homology.
	ERICI_RS08265	1574765	969	yes	forward	prmA	50S ribosomal protein L11 methyltransferase	Derived by automated computational analysis using gene prediction method: Protein Homology.
	ERICI_RS08270	1575742	678	yes	forward		site-2 protease family protein	Derived by automated computational analysis using gene prediction method: Protein Homology.
	ERICI_RS08275	1576587	768	yes	forward		16S rRNA (uracil(1498)-N(3))-methyltransferase	Derived by automated computational analysis using gene prediction method: Protein Homology.
	ERICI_RS08280	1577357	1350	yes	forward	mtaB	tRNA (N(6)-L-threonylcarbamoyladenosine(37)-C(2))- methylthiotransferase MtaB	Derived by automated computational analysis using gene prediction method: Protein Homology.
	ERICI_RS08285	1578854	426	yes	forward		NUDIX domain-containing protein	Derived by automated computational analysis using gene prediction method: Protein Homology.
	ERICI_RS08290	1579291	1011	yes	reverse		Na/Pi cotransporter family protein	Derived by automated computational analysis using gene prediction method: Protein Homology.
	ERICI_RS08295	1580479	1365	yes	forward		class I SAM-dependent rRNA methyltransferase	Derived by automated computational analysis using gene prediction method: Protein Homology.
	ERICI_RS08300	1581935	537	yes	forward		GNAT family N-acetyltransferase	Derived by automated computational analysis using gene prediction method: Protein Homology.
	ERICI_RS08305	1582525	267	yes	reverse		hypothetical protein	Derived by automated computational analysis using gene prediction method: GeneMarkS-2+.
	ERICI_RS08325	1588596	4176	yes	forward	addA	helicase-exonuclease AddAB subunit AddA	Derived by automated computational analysis using gene prediction method: Protein Homology.
	ERICI_RS08330	1592788	1173	yes	forward		exonuclease SbcCD subunit D C-terminal domain-containing protein	Derived by automated computational analysis using gene prediction method: Protein Homology.
	ERICI_RS08335	1593974	3453	yes	forward		AAA family ATPase	Derived by automated computational analysis using gene prediction method: Protein Homology.
	ERICI_RS08340	1597531	225	yes	forward		hypothetical protein	Derived by automated computational analysis using gene prediction method: GeneMarkS-2+.
	ERICI_RS08350	1600460	339	yes	forward	nirD	nitrite reductase small subunit NirD	Derived by automated computational analysis using gene prediction method: Protein Homology.
	ERICI_RS08355	1600965	723	yes	reverse		Crp/Fnr family transcriptional regulator	Derived by automated computational analysis using gene prediction method: Protein Homology.
	ERICI_RS08360	1601908	612	yes	forward		molybdenum cofactor guanylyltransferase	Derived by automated computational analysis using gene prediction method: Protein Homology.
	ERICI_RS08380	1606214	2265	yes	forward	pflB	formate C-acetyltransferase	Derived by automated computational analysis using gene prediction method: Protein Homology.
	ERICI_RS08385	1608647	744	yes	forward	pflA	pyruvate formate lyase-activating protein	Derived by automated computational analysis using gene prediction method: Protein Homology.
	ERICI_RS08390	1609638	960	yes	forward		polysaccharide deacetylase family protein	Derived by automated computational analysis using gene prediction method: Protein Homology.
	ERICI_RS08395	1610793	1371	yes	forward		hypothetical protein	Derived by automated computational analysis using gene prediction method: GeneMarkS-2+.
	ERICI_RS08405	1612889	1422	yes	forward		HAMP domain-containing protein	Derived by automated computational analysis using gene prediction method: Protein Homology.
	ERICI_RS08410	1614398	1914	yes	reverse		FAD-dependent oxidoreductase	Derived by automated computational analysis using gene prediction method: Protein Homology.
	ERICI_RS08415	1616731	345	yes	forward		histidine triad nucleotide-binding protein	Derived by automated computational analysis using gene prediction method: Protein Homology.
	ERICI_RS08420	1617222	174	yes	forward		30S ribosomal protein S21	Derived by automated computational analysis using gene prediction method: Protein Homology.
	ERICI_RS08425	1617410	441	yes	forward		GatB/YqeY domain-containing protein	Derived by automated computational analysis using gene prediction method: Protein Homology.
	ERICI_RS08430	1618044	282	yes	forward	yqfC	sporulation protein YqfC	Derived by automated computational analysis using gene prediction method: Protein Homology.
	ERICI_RS08435	1618349	1179	yes	forward	yqfD	sporulation protein YqfD	Derived by automated computational analysis using gene prediction method: Protein Homology.
	ERICI_RS08440	1619546	972	yes	forward		PhoH family protein	Derived by automated computational analysis using gene prediction method: Protein Homology.
	ERICI_RS08445	1620556	2241	yes	forward		HDIG domain-containing protein	Derived by automated computational analysis using gene prediction method: Protein Homology.
	ERICI_RS08450	1622888	513	yes	forward	ybeY	rRNA maturation RNase YbeY	Derived by automated computational analysis using gene prediction method: Protein Homology.
	ERICI_RS08455	1623397	717	yes	forward		diacylglycerol kinase family protein	Derived by automated computational analysis using gene prediction method: Protein Homology.
	ERICI_RS08460	1624130	411	yes	forward		cytidine deaminase	Derived by automated computational analysis using gene prediction method: Protein Homology.
	ERICI_RS08465	1624628	903	yes	forward		GTPase Era	Derived by automated computational analysis using gene prediction method: Protein Homology.
	ERICI_RS08470	1625635	153	yes	forward		YqzL family protein	Derived by automated computational analysis using gene prediction method: Protein Homology.
	ERICI_RS08475	1625829	753	yes	forward	recO	DNA repair protein RecO	Derived by automated computational analysis using gene prediction method: Protein Homology.
	ERICI_RS08480	1626807	828	yes	forward		kinase/pyrophosphorylase	Derived by automated computational analysis using gene prediction method: Protein Homology.
	ERICI_RS08485	1627716	474	yes	forward		YaiI/YqxD family protein	Derived by automated computational analysis using gene prediction method: Protein Homology.
	ERICI_RS08490	1628232	1827	yes	forward		DNA primase	Derived by automated computational analysis using gene prediction method: Protein Homology.
	ERICI_RS08495	1630105	1128	yes	forward	rpoD	RNA polymerase sigma factor RpoD	Derived by automated computational analysis using gene prediction method: Protein Homology.
	ERICI_RS08500	1631376	831	yes	forward		hypothetical protein	Derived by automated computational analysis using gene prediction method: GeneMarkS-2+.
	ERICI_RS08510	1632944	1116	yes	forward		Nif3-like dinuclear metal center hexameric protein	Derived by automated computational analysis using gene prediction method: Protein Homology.
	ERICI_RS08520	1634673	1836	yes	reverse		peptidase S8	Derived by automated computational analysis using gene prediction method: Protein Homology.
	ERICI_RS08525	1636706	501	yes	forward		YpuI family protein	Derived by automated computational analysis using gene prediction method: Protein Homology.
	ERICI_RS08530	1637390	210	yes	forward		DUF1540 domain-containing protein	Derived by automated computational analysis using gene prediction method: Protein Homology.
	ERICI_RS08535	1637633	306	yes	forward		hypothetical protein	Derived by automated computational analysis using gene prediction method: GeneMarkS-2+.
	ERICI_RS08540	1638082	924	yes	forward		ABC transporter ATP-binding protein	Derived by automated computational analysis using gene prediction method: Protein Homology.
	ERICI_RS08545	1639002	777	yes	forward		ABC transporter permease	Derived by automated computational analysis using gene prediction method: Protein Homology.
	ERICI_RS08550	1640092	594	yes	forward		lytic transglycosylase domain-containing protein	Derived by automated computational analysis using gene prediction method: Protein Homology.
	ERICI_RS08555	1640817	1173	yes	forward		cysteine desulfurase	Derived by automated computational analysis using gene prediction method: Protein Homology.
	ERICI_RS08560	1641992	1209	yes	forward	thiI	tRNA 4-thiouridine(8) synthase ThiI	Derived by automated computational analysis using gene prediction method: Protein Homology.
	ERICI_RS08565	1643465	672	yes	forward		TerC family protein	Derived by automated computational analysis using gene prediction method: Protein Homology.
	ERICI_RS08570	1644414	486	yes	forward		hypothetical protein	Derived by automated computational analysis using gene prediction method: Protein Homology.
	ERICI_RS08575	1645070	1842	yes	forward	typA	translational GTPase TypA	Derived by automated computational analysis using gene prediction method: Protein Homology.
	ERICI_RS08580	1647040	288	yes	forward		hypothetical protein	Derived by automated computational analysis using gene prediction method: Protein Homology.
	ERICI_RS08585	1647348	279	yes	forward		hypothetical protein	Derived by automated computational analysis using gene prediction method: Protein Homology.
	ERICI_RS08590	1647733	453	yes	forward		pyridoxamine 5'-phosphate oxidase family protein	Derived by automated computational analysis using gene prediction method: Protein Homology.
	ERICI_RS08595	1648299	561	yes	reverse		YhcN/YlaJ family sporulation lipoprotein	Derived by automated computational analysis using gene prediction method: Protein Homology.
	ERICI_RS08615	1653166	234	yes	reverse		DUF2626 domain-containing protein	Derived by automated computational analysis using gene prediction method: Protein Homology.
	ERICI_RS08620	1653805	654	yes	forward		RsfA family transcriptional regulator	Derived by automated computational analysis using gene prediction method: Protein Homology.
	ERICI_RS08625	1654645	945	yes	forward		2-dehydropantoate 2-reductase	Derived by automated computational analysis using gene prediction method: Protein Homology.
	ERICI_RS08630	1655643	363	yes	forward		DUF3397 domain-containing protein	Derived by automated computational analysis using gene prediction method: Protein Homology.
	ERICI_RS08635	1656378	1656	yes	forward		peptide ABC transporter substrate-binding protein	Derived by automated computational analysis using gene prediction method: Protein Homology.
	ERICI_RS08640	1658132	933	yes	forward		ABC transporter permease	Derived by automated computational analysis using gene prediction method: Protein Homology.
	ERICI_RS08645	1659067	936	yes	forward		ABC transporter permease	Derived by automated computational analysis using gene prediction method: Protein Homology.
	ERICI_RS08650	1660017	1038	yes	forward		ABC transporter ATP-binding protein	Derived by automated computational analysis using gene prediction method: Protein Homology.
	ERICI_RS08660	1662181	1638	yes	forward	bshC	bacillithiol biosynthesis cysteine-adding enzyme BshC	Derived by automated computational analysis using gene prediction method: Protein Homology.
	ERICI_RS08665	1663841	1263	yes	forward		adenosylhomocysteinase	Derived by automated computational analysis using gene prediction method: Protein Homology.
	ERICI_RS22475	1665991	141	yes	forward		hypothetical protein	Derived by automated computational analysis using gene prediction method: GeneMarkS-2+.
	ERICI_RS08680	1666309	438	yes	forward	mraZ	division/cell wall cluster transcriptional repressor MraZ	Derived by automated computational analysis using gene prediction method: Protein Homology.
	ERICI_RS08685	1666791	954	yes	forward	rsmH	16S rRNA (cytosine(1402)-N(4))-methyltransferase RsmH	Derived by automated computational analysis using gene prediction method: Protein Homology.
	ERICI_RS08690	1667756	411	yes	forward		hypothetical protein	Derived by automated computational analysis using gene prediction method: GeneMarkS-2+.
	ERICI_RS08695	1668182	2292	yes	forward		PASTA domain-containing protein	Derived by automated computational analysis using gene prediction method: Protein Homology.
	ERICI_RS08700	1670549	1956	yes	forward		stage V sporulation protein D	Derived by automated computational analysis using gene prediction method: Protein Homology.
	ERICI_RS08705	1672585	1488	yes	forward		UDP-N-acetylmuramoyl-L-alanyl-D-glutamate--2, 6-diaminopimelate ligase	Derived by automated computational analysis using gene prediction method: Protein Homology.
	ERICI_RS08710	1674069	1401	yes	forward		UDP-N-acetylmuramoyl-tripeptide--D-alanyl-D- alanine ligase	Derived by automated computational analysis using gene prediction method: Protein Homology.
	ERICI_RS08715	1675639	963	yes	forward		phospho-N-acetylmuramoyl-pentapeptide- transferase	Derived by automated computational analysis using gene prediction method: Protein Homology.
	ERICI_RS08720	1676602	1392	yes	forward		UDP-N-acetylmuramoyl-L-alanine--D-glutamate ligase	Derived by automated computational analysis using gene prediction method: Protein Homology.
	ERICI_RS08725	1678133	1098	yes	forward	spoVE	stage V sporulation protein E	Derived by automated computational analysis using gene prediction method: Protein Homology.
	ERICI_RS08730	1679239	1119	yes	forward	murG	undecaprenyldiphospho-muramoylpentapeptide beta-N-acetylglucosaminyltransferase	Derived by automated computational analysis using gene prediction method: Protein Homology.
	ERICI_RS08735	1680580	906	yes	forward	murB	UDP-N-acetylmuramate dehydrogenase	Derived by automated computational analysis using gene prediction method: Protein Homology.
	ERICI_RS08740	1681501	1257	yes	forward	murA	UDP-N-acetylglucosamine 1-carboxyvinyltransferase	Derived by automated computational analysis using gene prediction method: Protein Homology.
	ERICI_RS08745	1683005	753	yes	forward		FtsQ-type POTRA domain-containing protein	Derived by automated computational analysis using gene prediction method: Protein Homology.
	ERICI_RS08750	1684149	1254	yes	forward	ftsA	cell division protein FtsA	Derived by automated computational analysis using gene prediction method: Protein Homology.
	ERICI_RS08755	1685474	1125	yes	forward	ftsZ	cell division protein FtsZ	Derived by automated computational analysis using gene prediction method: Protein Homology.
	ERICI_RS08760	1686782	921	yes	forward	spoIIGA	sigma-E processing peptidase SpoIIGA	Derived by automated computational analysis using gene prediction method: Protein Homology.
	ERICI_RS08765	1687732	723	yes	forward	sigE	RNA polymerase sporulation sigma factor SigE	Derived by automated computational analysis using gene prediction method: Protein Homology.
	ERICI_RS08775	1688888	783	yes	forward	sigG	RNA polymerase sporulation sigma factor SigG	Derived by automated computational analysis using gene prediction method: Protein Homology.
	ERICI_RS08780	1689856	303	yes	forward		YlmC/YmxH family sporulation protein	Derived by automated computational analysis using gene prediction method: Protein Homology.
	ERICI_RS08785	1690276	870	yes	forward	pgeF	peptidoglycan editing factor PgeF	Derived by automated computational analysis using gene prediction method: Protein Homology.
	ERICI_RS08790	1691164	684	yes	forward		YggS family pyridoxal phosphate-dependent enzyme	Derived by automated computational analysis using gene prediction method: Protein Homology.
	ERICI_RS08795	1691873	432	yes	forward	sepF	cell division protein SepF	Derived by automated computational analysis using gene prediction method: Protein Homology.
	ERICI_RS08800	1692398	225	yes	forward		YggT family protein	Derived by automated computational analysis using gene prediction method: Protein Homology.
	ERICI_RS08805	1692634	783	yes	forward		hypothetical protein	Derived by automated computational analysis using gene prediction method: Protein Homology.
	ERICI_RS08810	1693527	504	yes	forward		DivIVA domain-containing protein	Derived by automated computational analysis using gene prediction method: Protein Homology.
	ERICI_RS08815	1694427	2769	yes	forward	ileS	isoleucine--tRNA ligase	Derived by automated computational analysis using gene prediction method: Protein Homology.
	ERICI_RS08820	1697265	327	yes	forward		hypothetical protein	Derived by automated computational analysis using gene prediction method: Protein Homology.
	ERICI_RS08825	1697603	732	yes	reverse		TraR/DksA C4-type zinc finger protein	Derived by automated computational analysis using gene prediction method: Protein Homology.
	ERICI_RS08835	1698990	936	yes	forward		RluA family pseudouridine synthase	Derived by automated computational analysis using gene prediction method: Protein Homology.
	ERICI_RS08840	1700080	1251	yes	forward		LL-diaminopimelate aminotransferase	Derived by automated computational analysis using gene prediction method: Protein Homology.
	ERICI_RS08845	1701672	546	yes	forward	pyrR	bifunctional pyr operon transcriptional regulator/uracil phosphoribosyltransferase PyrR	Derived by automated computational analysis using gene prediction method: Protein Homology.
	ERICI_RS08850	1702219	909	yes	forward		aspartate carbamoyltransferase catalytic subunit	Derived by automated computational analysis using gene prediction method: Protein Homology.
	ERICI_RS08855	1703180	1317	yes	forward		dihydroorotase	Derived by automated computational analysis using gene prediction method: Protein Homology.
	ERICI_RS08860	1704519	1158	yes	forward	carA	glutamine-hydrolyzing carbamoyl-phosphate synthase small subunit	Derived by automated computational analysis using gene prediction method: Protein Homology.
	ERICI_RS08865	1705684	3210	yes	forward	carB	carbamoyl-phosphate synthase large subunit	Derived by automated computational analysis using gene prediction method: Protein Homology.
	ERICI_RS08870	1708971	726	yes	forward	pyrF	orotidine-5'-phosphate decarboxylase	Derived by automated computational analysis using gene prediction method: Protein Homology.
	ERICI_RS08875	1709746	651	yes	forward		orotate phosphoribosyltransferase	Derived by automated computational analysis using gene prediction method: Protein Homology.
	ERICI_RS08880	1710576	1374	yes	reverse		dipeptidase	Derived by automated computational analysis using gene prediction method: Protein Homology.
	ERICI_RS08885	1712318	1479	yes	forward		extracellular solute-binding protein	Derived by automated computational analysis using gene prediction method: Protein Homology.
	ERICI_RS08890	1713943	513	yes	reverse		2'-5' RNA ligase family protein	Derived by automated computational analysis using gene prediction method: Protein Homology.
	ERICI_RS08915	1715797	957	yes	forward		alpha/beta hydrolase	Derived by automated computational analysis using gene prediction method: Protein Homology.
	ERICI_RS08920	1716873	528	yes	forward		hypothetical protein	Derived by automated computational analysis using gene prediction method: GeneMarkS-2+.
	ERICI_RS08940	1719359	411	yes	reverse		helix-turn-helix transcriptional regulator	Derived by automated computational analysis using gene prediction method: Protein Homology.
	ERICI_RS08950	1721941	501	yes	forward		hypothetical protein	Derived by automated computational analysis using gene prediction method: GeneMarkS-2+.
	ERICI_RS08980	1724833	222	yes	forward		helix-turn-helix transcriptional regulator	Derived by automated computational analysis using gene prediction method: Protein Homology.
	ERICI_RS09060	1739713	729	yes	reverse		ATP-binding cassette domain-containing protein	Derived by automated computational analysis using gene prediction method: Protein Homology.
	ERICI_RS09075	1742051	426	yes	reverse		CBS domain-containing protein	Derived by automated computational analysis using gene prediction method: Protein Homology.
	ERICI_RS09080	1742632	453	yes	forward		divergent PAP2 family protein	Derived by automated computational analysis using gene prediction method: Protein Homology.
	ERICI_RS09085	1743442	444	yes	forward		GNAT family N-acetyltransferase	Derived by automated computational analysis using gene prediction method: Protein Homology.
	ERICI_RS09090	1743891	1629	yes	reverse		diguanylate cyclase	Derived by automated computational analysis using gene prediction method: Protein Homology.
	ERICI_RS09100	1746054	735	yes	reverse		ribonuclease Z	Derived by automated computational analysis using gene prediction method: Protein Homology.
	ERICI_RS09105	1746977	477	yes	forward		cytochrome c biogenesis protein CcdC	Derived by automated computational analysis using gene prediction method: Protein Homology.
	ERICI_RS09110	1747460	183	yes	reverse		aspartyl-phosphate phosphatase Spo0E family protein	Derived by automated computational analysis using gene prediction method: Protein Homology.
	ERICI_RS09115	1747744	1011	yes	forward		alpha/beta fold hydrolase	Derived by automated computational analysis using gene prediction method: Protein Homology.
	ERICI_RS09120	1748812	315	yes	forward		DUF1292 domain-containing protein	Derived by automated computational analysis using gene prediction method: Protein Homology.
	ERICI_RS09125	1749201	420	yes	reverse		DUF1885 family protein	Derived by automated computational analysis using gene prediction method: Protein Homology.
	ERICI_RS09130	1749764	1470	yes	reverse		aminotransferase class I/II-fold pyridoxal phosphate-dependent enzyme	Derived by automated computational analysis using gene prediction method: Protein Homology.
	ERICI_RS09135	1751410	1269	yes	forward		MFS transporter	Derived by automated computational analysis using gene prediction method: Protein Homology.
	ERICI_RS09140	1753190	624	yes	reverse		DUF1054 domain-containing protein	Derived by automated computational analysis using gene prediction method: Protein Homology.
	ERICI_RS09150	1754745	429	yes	forward		PTS IIA component	Derived by automated computational analysis using gene prediction method: Protein Homology.
	ERICI_RS09160	1755957	792	yes	forward		PTS system mannose/fructose/sorbose family transporter subunit IID	Derived by automated computational analysis using gene prediction method: Protein Homology.
	ERICI_RS09165	1756762	486	yes	forward		PTS sugar transporter subunit IIB	Derived by automated computational analysis using gene prediction method: Protein Homology.
	ERICI_RS09170	1757267	717	yes	forward		SIS domain-containing protein	Derived by automated computational analysis using gene prediction method: Protein Homology.
	ERICI_RS09180	1759183	750	yes	forward		SIS domain-containing protein	Derived by automated computational analysis using gene prediction method: Protein Homology.
	ERICI_RS09185	1759945	2403	yes	forward		polysaccharide lyase 8 family protein	Derived by automated computational analysis using gene prediction method: Protein Homology.
	ERICI_RS09195	1763077	210	yes	reverse		hypothetical protein	Derived by automated computational analysis using gene prediction method: GeneMarkS-2+.
	ERICI_RS09200	1763645	354	yes	forward		ABC transporter permease	Derived by automated computational analysis using gene prediction method: Protein Homology.
	ERICI_RS09205	1764002	201	yes	forward		ABC transporter permease	Derived by automated computational analysis using gene prediction method: Protein Homology.
	ERICI_RS09210	1764393	597	yes	forward		hypothetical protein	Derived by automated computational analysis using gene prediction method: Protein Homology.
	ERICI_RS09215	1765091	1209	yes	reverse		iron-containing alcohol dehydrogenase	Derived by automated computational analysis using gene prediction method: Protein Homology.
	ERICI_RS09220	1766319	1473	yes	reverse	betB	betaine-aldehyde dehydrogenase	Derived by automated computational analysis using gene prediction method: Protein Homology.
	ERICI_RS09715	1840785	1557	yes	forward		ABC-F family ATP-binding cassette domain-containing protein	Derived by automated computational analysis using gene prediction method: Protein Homology.
	ERICI_RS09720	1842367	291	yes	forward		Dabb family protein	Derived by automated computational analysis using gene prediction method: Protein Homology.
	ERICI_RS09735	1845996	1620	yes	forward		ATP-binding cassette domain-containing protein	Derived by automated computational analysis using gene prediction method: Protein Homology.
	ERICI_RS09740	1847698	534	yes	forward		hypothetical protein	Derived by automated computational analysis using gene prediction method: GeneMarkS-2+.
	ERICI_RS09745	1848254	339	yes	forward		thioredoxin family protein	Derived by automated computational analysis using gene prediction method: Protein Homology.
	ERICI_RS09750	1848671	384	yes	forward		kinase-associated lipoprotein B	Derived by automated computational analysis using gene prediction method: Protein Homology.
	ERICI_RS09755	1849261	453	yes	reverse		AAA family ATPase	Derived by automated computational analysis using gene prediction method: Protein Homology.
	ERICI_RS09830	1859029	186	yes	forward		hypothetical protein	Derived by automated computational analysis using gene prediction method: Protein Homology.
	ERICI_RS22530	1859872	207	yes	forward		hypothetical protein	Derived by automated computational analysis using gene prediction method: GeneMarkS-2+.
	ERICI_RS22535	1860207	336	yes	forward		activator of nitric oxide reductase-like protein	Derived by automated computational analysis using gene prediction method: GeneMarkS-2+.
	ERICI_RS09850	1860556	477	yes	forward		acyl-CoA thioesterase	Derived by automated computational analysis using gene prediction method: Protein Homology.
	ERICI_RS09855	1861359	1110	yes	forward		sulfate ABC transporter substrate-binding protein	Derived by automated computational analysis using gene prediction method: Protein Homology.
	ERICI_RS09860	1862525	834	yes	forward	cysT	sulfate ABC transporter permease subunit CysT	Derived by automated computational analysis using gene prediction method: Protein Homology.
	ERICI_RS09865	1863369	873	yes	forward	cysW	sulfate ABC transporter permease subunit CysW	Derived by automated computational analysis using gene prediction method: Protein Homology.
	ERICI_RS09870	1864264	1065	yes	forward	cysA	sulfate ABC transporter ATP-binding protein	Derived by automated computational analysis using gene prediction method: Protein Homology.
	ERICI_RS09875	1865365	207	yes	forward		YezD family protein	Derived by automated computational analysis using gene prediction method: Protein Homology.
	ERICI_RS09880	1865752	1308	yes	forward		NCS2 family permease	Derived by automated computational analysis using gene prediction method: Protein Homology.
	ERICI_RS09885	1867070	297	yes	reverse		DUF2500 domain-containing protein	Derived by automated computational analysis using gene prediction method: Protein Homology.
	ERICI_RS09890	1867618	249	yes	reverse		substrate-binding domain-containing protein	Derived by automated computational analysis using gene prediction method: Protein Homology.
	ERICI_RS09900	1868575	978	yes	reverse		electron transfer flavoprotein subunit alpha/FixB family protein	Derived by automated computational analysis using gene prediction method: Protein Homology.
	ERICI_RS09905	1869569	762	yes	reverse		electron transfer flavoprotein subunit beta/FixA family protein	Derived by automated computational analysis using gene prediction method: Protein Homology.
	ERICI_RS09910	1870412	594	yes	reverse		TetR/AcrR family transcriptional regulator	Derived by automated computational analysis using gene prediction method: Protein Homology.
	ERICI_RS09915	1871286	2172	yes	forward		4Fe-4S dicluster domain-containing protein	Derived by automated computational analysis using gene prediction method: Protein Homology.
	ERICI_RS09920	1873546	2397	yes	forward		3-hydroxyacyl-CoA dehydrogenase/enoyl-CoA hydratase family protein	Derived by automated computational analysis using gene prediction method: Protein Homology.
	ERICI_RS09925	1876011	1185	yes	forward		acetyl-CoA C-acyltransferase	Derived by automated computational analysis using gene prediction method: Protein Homology.
	ERICI_RS09930	1877257	1779	yes	forward		acyl-CoA dehydrogenase family protein	Derived by automated computational analysis using gene prediction method: Protein Homology.
	ERICI_RS09935	1879069	1683	yes	forward		long-chain fatty acid--CoA ligase	Derived by automated computational analysis using gene prediction method: Protein Homology.
	ERICI_RS09940	1880873	432	yes	forward		PaaI family thioesterase	Derived by automated computational analysis using gene prediction method: Protein Homology.
	ERICI_RS09945	1881393	342	yes	forward	ytxJ	bacillithiol system redox-active protein YtxJ	Derived by automated computational analysis using gene prediction method: Protein Homology.
	ERICI_RS09950	1882086	729	yes	forward		amino acid ABC transporter ATP-binding protein	Derived by automated computational analysis using gene prediction method: Protein Homology.
	ERICI_RS09960	1883765	654	yes	forward		amino acid ABC transporter permease	Derived by automated computational analysis using gene prediction method: Protein Homology.
	ERICI_RS09970	1885183	1176	yes	reverse		M20 family metallopeptidase	Derived by automated computational analysis using gene prediction method: Protein Homology.
	ERICI_RS09980	1887965	798	yes	forward		transporter substrate-binding domain-containing protein	Derived by automated computational analysis using gene prediction method: Protein Homology.
	ERICI_RS09990	1889532	723	yes	forward		amino acid ABC transporter ATP-binding protein	Derived by automated computational analysis using gene prediction method: Protein Homology.
	ERICI_RS09995	1890332	846	yes	forward		DegV family protein	Derived by automated computational analysis using gene prediction method: Protein Homology.
	ERICI_RS10000	1891261	840	yes	forward		DegV family protein	Derived by automated computational analysis using gene prediction method: Protein Homology.
	ERICI_RS10005	1892242	192	yes	forward		HTH domain-containing protein	Derived by automated computational analysis using gene prediction method: Protein Homology.
	ERICI_RS10015	1892630	414	yes	forward		PRD domain-containing protein	Derived by automated computational analysis using gene prediction method: Protein Homology.
	ERICI_RS10020	1893065	393	yes	forward		PRD domain-containing protein	Derived by automated computational analysis using gene prediction method: Protein Homology.
	ERICI_RS10025	1893609	723	yes	forward		PTS sugar transporter subunit IIA	Derived by automated computational analysis using gene prediction method: Protein Homology.
	ERICI_RS10030	1894328	291	yes	forward		PTS sugar transporter subunit IIB	Derived by automated computational analysis using gene prediction method: Protein Homology.
	ERICI_RS10035	1895125	498	yes	forward		metallophosphoesterase family protein	Derived by automated computational analysis using gene prediction method: Protein Homology.
	ERICI_RS10055	1900173	1296	yes	forward		serine dehydratase subunit alpha family protein	Derived by automated computational analysis using gene prediction method: Protein Homology.
	ERICI_RS10060	1901520	1404	yes	forward		L-cystine transporter	Derived by automated computational analysis using gene prediction method: Protein Homology.
	ERICI_RS10065	1902951	1335	yes	forward		CoA-disulfide reductase	Derived by automated computational analysis using gene prediction method: Protein Homology.
	ERICI_RS10070	1904671	786	yes	forward		2,3-dihydro-2,3-dihydroxybenzoate dehydrogenase	Derived by automated computational analysis using gene prediction method: Protein Homology.
	ERICI_RS10075	1905475	1236	yes	forward	dhbC	isochorismate synthase DhbC	Derived by automated computational analysis using gene prediction method: Protein Homology.
	ERICI_RS10080	1906730	1626	yes	forward		(2,3-dihydroxybenzoyl)adenylate synthase	Derived by automated computational analysis using gene prediction method: Protein Homology.
	ERICI_RS10085	1908389	927	yes	forward		isochorismatase family protein	Derived by automated computational analysis using gene prediction method: Protein Homology.
	ERICI_RS10090	1909321	7164	yes	forward		non-ribosomal peptide synthetase	Derived by automated computational analysis using gene prediction method: Protein Homology.
	ERICI_RS10095	1916484	201	yes	forward		MbtH family protein	Derived by automated computational analysis using gene prediction method: Protein Homology.
	ERICI_RS10115	1920477	942	yes	reverse		zinc dependent phospholipase C family protein	Derived by automated computational analysis using gene prediction method: Protein Homology.
	ERICI_RS10120	1921544	363	yes	forward		ATP-binding protein	Derived by automated computational analysis using gene prediction method: Protein Homology.
	ERICI_RS10125	1921949	969	yes	forward		ROK family protein	Derived by automated computational analysis using gene prediction method: Protein Homology.
	ERICI_RS10130	1923432	1077	yes	forward		DUF3900 domain-containing protein	Derived by automated computational analysis using gene prediction method: Protein Homology.
	ERICI_RS10135	1924555	1116	yes	reverse		aminopeptidase	Derived by automated computational analysis using gene prediction method: Protein Homology.
	ERICI_RS10150	1928315	315	yes	reverse		hypothetical protein	Derived by automated computational analysis using gene prediction method: Protein Homology.
	ERICI_RS10160	1929186	852	yes	forward		patatin family protein	Derived by automated computational analysis using gene prediction method: Protein Homology.
	ERICI_RS10165	1930310	1032	yes	forward		ABC transporter substrate-binding protein	Derived by automated computational analysis using gene prediction method: Protein Homology.
	ERICI_RS10170	1931384	291	yes	forward		thiamine-binding protein	Derived by automated computational analysis using gene prediction method: Protein Homology.
	ERICI_RS10175	1931671	768	yes	forward		ABC transporter permease	Derived by automated computational analysis using gene prediction method: Protein Homology.
	ERICI_RS10180	1932456	777	yes	forward		ABC transporter ATP-binding protein	Derived by automated computational analysis using gene prediction method: Protein Homology.
	ERICI_RS10185	1933237	786	yes	forward		TatD family hydrolase	Derived by automated computational analysis using gene prediction method: Protein Homology.
	ERICI_RS10190	1934051	579	yes	forward		DNA-3-methyladenine glycosylase I	Derived by automated computational analysis using gene prediction method: Protein Homology.
	ERICI_RS10195	1934684	300	yes	reverse		hypothetical protein	Derived by automated computational analysis using gene prediction method: Protein Homology.
	ERICI_RS22545	1935123	162	yes	forward		hypothetical protein	Derived by automated computational analysis using gene prediction method: GeneMarkS-2+.
	ERICI_RS10200	1935422	828	yes	reverse		MetQ/NlpA family ABC transporter substrate-binding protein	Derived by automated computational analysis using gene prediction method: Protein Homology.
	ERICI_RS10205	1936318	660	yes	reverse		ABC transporter permease	Derived by automated computational analysis using gene prediction method: Protein Homology.
	ERICI_RS10210	1936981	1005	yes	reverse		methionine ABC transporter ATP-binding protein	Derived by automated computational analysis using gene prediction method: Protein Homology.
	ERICI_RS10215	1938375	711	yes	reverse		hypothetical protein	Derived by automated computational analysis using gene prediction method: GeneMarkS-2+.
	ERICI_RS10220	1939092	975	yes	reverse	ypdA	YpdA family putative bacillithiol disulfide reductase	Derived by automated computational analysis using gene prediction method: Protein Homology.
	ERICI_RS22550	1940284	429	yes	forward		GNAT family N-acetyltransferase	Derived by automated computational analysis using gene prediction method: Protein Homology.
	ERICI_RS10235	1941377	1686	yes	forward	ilvD	dihydroxy-acid dehydratase	Derived by automated computational analysis using gene prediction method: Protein Homology.
	ERICI_RS10245	1943779	237	yes	forward		glutaredoxin family protein	Derived by automated computational analysis using gene prediction method: Protein Homology.
	ERICI_RS10250	1944138	954	yes	forward	trxB	thioredoxin-disulfide reductase	Derived by automated computational analysis using gene prediction method: Protein Homology.
	ERICI_RS10260	1945394	870	yes	forward		methyltransferase domain-containing protein	Derived by automated computational analysis using gene prediction method: Protein Homology.
	ERICI_RS10265	1946321	585	yes	reverse		CBS domain-containing protein	Derived by automated computational analysis using gene prediction method: Protein Homology.
	ERICI_RS22555	1947056	144	yes	reverse		hypothetical protein	Derived by automated computational analysis using gene prediction method: GeneMarkS-2+.
	ERICI_RS10275	1947196	990	yes	reverse		LacI family DNA-binding transcriptional regulator	Derived by automated computational analysis using gene prediction method: Protein Homology.
	ERICI_RS10285	1949556	408	yes	forward		DUF2642 domain-containing protein	Derived by automated computational analysis using gene prediction method: GeneMarkS-2+.
	ERICI_RS10290	1949976	201	yes	forward		hypothetical protein	Derived by automated computational analysis using gene prediction method: GeneMarkS-2+.
	ERICI_RS10295	1950415	525	yes	reverse		hypothetical protein	Derived by automated computational analysis using gene prediction method: GeneMarkS-2+.
	ERICI_RS22560	1951144	144	yes	reverse		hypothetical protein	Derived by automated computational analysis using gene prediction method: Protein Homology.
	ERICI_RS10300	1951584	900	yes	forward		TetR/AcrR family transcriptional regulator	Derived by automated computational analysis using gene prediction method: Protein Homology.
	ERICI_RS10305	1952527	1617	yes	forward		MFS transporter	Derived by automated computational analysis using gene prediction method: Protein Homology.
	ERICI_RS10310	1954326	546	yes	reverse		helix-turn-helix transcriptional regulator	Derived by automated computational analysis using gene prediction method: Protein Homology.
	ERICI_RS10320	1956623	1842	yes	reverse		LTA synthase family protein	Derived by automated computational analysis using gene prediction method: Protein Homology.
	ERICI_RS10325	1958660	1422	yes	forward		amino acid permease	Derived by automated computational analysis using gene prediction method: Protein Homology.
	ERICI_RS10330	1960394	297	yes	reverse		hypothetical protein	Derived by automated computational analysis using gene prediction method: GeneMarkS-2+.
	ERICI_RS10345	1962058	2745	yes	forward		discoidin domain-containing protein	Derived by automated computational analysis using gene prediction method: Protein Homology.
	ERICI_RS10355	1966960	618	yes	forward		sterol desaturase family protein	Derived by automated computational analysis using gene prediction method: Protein Homology.
	ERICI_RS10360	1967597	453	yes	reverse		DUF441 domain-containing protein	Derived by automated computational analysis using gene prediction method: Protein Homology.
	ERICI_RS10365	1968166	1632	yes	reverse		formate--tetrahydrofolate ligase	Derived by automated computational analysis using gene prediction method: Protein Homology.
	ERICI_RS10370	1970356	1290	yes	reverse	serS	serine--tRNA ligase	Derived by automated computational analysis using gene prediction method: Protein Homology.
	ERICI_RS10380	1972574	1452	yes	forward		amino acid permease	Derived by automated computational analysis using gene prediction method: Protein Homology.
	ERICI_RS10385	1974364	267	yes	forward		hypothetical protein	Derived by automated computational analysis using gene prediction method: GeneMarkS-2+.
	ERICI_RS10390	1975018	624	yes	forward		YhbD family protein	Derived by automated computational analysis using gene prediction method: Protein Homology.
	ERICI_RS10395	1975750	219	yes	forward		hypothetical protein	Derived by automated computational analysis using gene prediction method: GeneMarkS-2+.
	ERICI_RS10400	1976533	117	yes	forward		hypothetical protein	Derived by automated computational analysis using gene prediction method: Protein Homology.
	ERICI_RS10405	1976778	897	yes	forward		polysaccharide deacetylase family protein	Derived by automated computational analysis using gene prediction method: Protein Homology.
	ERICI_RS10410	1977834	1206	yes	forward		MFS transporter	Derived by automated computational analysis using gene prediction method: Protein Homology.
	ERICI_RS10415	1979111	672	yes	reverse		YIP1 family protein	Derived by automated computational analysis using gene prediction method: Protein Homology.
	ERICI_RS10420	1979799	324	yes	reverse		stage II sporulation protein M	Derived by automated computational analysis using gene prediction method: Protein Homology.
	ERICI_RS10430	1980517	744	yes	reverse		ABC transporter ATP-binding protein	Derived by automated computational analysis using gene prediction method: Protein Homology.
	ERICI_RS10460	1985508	738	yes	reverse		DUF1836 domain-containing protein	Derived by automated computational analysis using gene prediction method: Protein Homology.
	ERICI_RS10465	1986531	1290	yes	forward		HlyC/CorC family transporter	Derived by automated computational analysis using gene prediction method: Protein Homology.
	ERICI_RS10470	1988253	903	yes	forward		PhzF family phenazine biosynthesis protein	Derived by automated computational analysis using gene prediction method: Protein Homology.
	ERICI_RS10475	1989336	603	yes	forward		YdcF family protein	Derived by automated computational analysis using gene prediction method: Protein Homology.
	ERICI_RS10490	1991381	834	yes	forward	yidA	sugar-phosphatase	Derived by automated computational analysis using gene prediction method: Protein Homology.
	ERICI_RS10495	1992423	435	yes	forward		GNAT family N-acetyltransferase	Derived by automated computational analysis using gene prediction method: Protein Homology.
	ERICI_RS10510	1994232	1032	yes	reverse		LacI family DNA-binding transcriptional regulator	Derived by automated computational analysis using gene prediction method: Protein Homology.
	ERICI_RS10515	1995663	1284	yes	forward		maltose ABC transporter substrate-binding protein	Derived by automated computational analysis using gene prediction method: Protein Homology.
	ERICI_RS10525	1998268	846	yes	forward		sugar ABC transporter permease	Derived by automated computational analysis using gene prediction method: Protein Homology.
	ERICI_RS10530	1999179	417	yes	reverse		DUF1992 domain-containing protein	Derived by automated computational analysis using gene prediction method: Protein Homology.
	ERICI_RS10535	1999807	468	yes	forward		GNAT family N-acetyltransferase	Derived by automated computational analysis using gene prediction method: Protein Homology.
	ERICI_RS10540	2000341	1074	yes	forward		nitronate monooxygenase	Derived by automated computational analysis using gene prediction method: Protein Homology.
	ERICI_RS10550	2003053	927	yes	reverse	murB	UDP-N-acetylmuramate dehydrogenase	Derived by automated computational analysis using gene prediction method: Protein Homology.
	ERICI_RS10555	2004192	225	yes	reverse		hypothetical protein	Derived by automated computational analysis using gene prediction method: Protein Homology.
	ERICI_RS10560	2004905	363	yes	forward		helix-turn-helix transcriptional regulator	Derived by automated computational analysis using gene prediction method: Protein Homology.
	ERICI_RS10565	2005304	1476	yes	reverse	hpaB	4-hydroxyphenylacetate 3-monooxygenase, oxygenase component	Derived by automated computational analysis using gene prediction method: Protein Homology.
	ERICI_RS10570	2007027	897	yes	forward		D-alanyl-D-alanine carboxypeptidase	Derived by automated computational analysis using gene prediction method: Protein Homology.
	ERICI_RS22570	2007984	192	yes	forward		hypothetical protein	Derived by automated computational analysis using gene prediction method: GeneMarkS-2+.
	ERICI_RS10575	2008287	879	yes	reverse		tagatose bisphosphate family class II aldolase	Derived by automated computational analysis using gene prediction method: Protein Homology.
	ERICI_RS10580	2009223	1434	yes	reverse		PTS transporter subunit EIIC	Derived by automated computational analysis using gene prediction method: Protein Homology.
	ERICI_RS10585	2010656	930	yes	reverse	pfkB	1-phosphofructokinase	Derived by automated computational analysis using gene prediction method: Protein Homology.
	ERICI_RS10590	2011756	783	yes	forward		MurR/RpiR family transcriptional regulator	Derived by automated computational analysis using gene prediction method: Protein Homology.
	ERICI_RS10595	2012621	558	yes	forward		8-oxo-dGTP diphosphatase	Derived by automated computational analysis using gene prediction method: Protein Homology.
	ERICI_RS10605	2013570	333	yes	reverse		multidrug efflux SMR transporter	Derived by automated computational analysis using gene prediction method: Protein Homology.
	ERICI_RS10610	2013908	540	yes	reverse		TetR family transcriptional regulator	Derived by automated computational analysis using gene prediction method: Protein Homology.
	ERICI_RS10660	2022976	1413	yes	reverse		N-acetylmuramoyl-L-alanine amidase	Derived by automated computational analysis using gene prediction method: Protein Homology.
	ERICI_RS10665	2025180	243	yes	forward		hypothetical protein	Derived by automated computational analysis using gene prediction method: GeneMarkS-2+.
	ERICI_RS10680	2026513	582	yes	forward		helix-turn-helix transcriptional regulator	Derived by automated computational analysis using gene prediction method: Protein Homology.
	ERICI_RS10695	2028757	747	yes	forward		amino acid ABC transporter ATP-binding protein	Derived by automated computational analysis using gene prediction method: Protein Homology.
	ERICI_RS10700	2029548	423	yes	forward		OsmC family protein	Derived by automated computational analysis using gene prediction method: Protein Homology.
	ERICI_RS10705	2030090	375	yes	forward	cynS	cyanase	Derived by automated computational analysis using gene prediction method: Protein Homology.
	ERICI_RS10715	2030989	297	yes	forward		hypothetical protein	Derived by automated computational analysis using gene prediction method: GeneMarkS-2+.
	ERICI_RS10720	2031421	393	yes	forward		phosphotransferase	Derived by automated computational analysis using gene prediction method: Protein Homology.
	ERICI_RS10770	2038436	744	yes	reverse		MerR family transcriptional regulator	Derived by automated computational analysis using gene prediction method: Protein Homology.
	ERICI_RS10785	2041199	555	yes	forward		FUSC family protein	Derived by automated computational analysis using gene prediction method: Protein Homology.
	ERICI_RS22575	2041910	153	yes	forward		hypothetical protein	Derived by automated computational analysis using gene prediction method: GeneMarkS-2+.
	ERICI_RS10795	2042480	174	yes	reverse		DUF3951 domain-containing protein	Derived by automated computational analysis using gene prediction method: Protein Homology.
	ERICI_RS10800	2043253	2949	yes	forward	fdhF	formate dehydrogenase subunit alpha	Derived by automated computational analysis using gene prediction method: Protein Homology.
	ERICI_RS10805	2046204	492	yes	forward		DUF1641 domain-containing protein	Derived by automated computational analysis using gene prediction method: Protein Homology.
	ERICI_RS10810	2046712	804	yes	forward	fdhD	formate dehydrogenase accessory sulfurtransferase FdhD	Derived by automated computational analysis using gene prediction method: Protein Homology.
	ERICI_RS10820	2048761	954	yes	forward		iron chelate uptake ABC transporter family permease subunit	Derived by automated computational analysis using gene prediction method: Protein Homology.
	ERICI_RS10830	2050593	918	yes	forward		siderophore ABC transporter substrate-binding protein	Derived by automated computational analysis using gene prediction method: Protein Homology.
	ERICI_RS10835	2051734	258	yes	forward		YqkE family protein	Derived by automated computational analysis using gene prediction method: Protein Homology.
	ERICI_RS10840	2052022	1140	yes	forward		lactonase family protein	Derived by automated computational analysis using gene prediction method: Protein Homology.
	ERICI_RS22880	2053442	156	yes	forward		hypothetical protein	Derived by automated computational analysis using gene prediction method: GeneMarkS-2+.
	ERICI_RS10850	2053718	315	yes	forward		metal-sulfur cluster assembly factor	Derived by automated computational analysis using gene prediction method: Protein Homology.
	ERICI_RS10855	2054191	480	yes	forward		cysteine dioxygenase family protein	Derived by automated computational analysis using gene prediction method: Protein Homology.
	ERICI_RS10860	2054821	768	yes	forward	gpmA	2,3-diphosphoglycerate-dependent phosphoglycerate mutase	Derived by automated computational analysis using gene prediction method: Protein Homology.
	ERICI_RS22580	2055641	156	yes	forward		hypothetical protein	Derived by automated computational analysis using gene prediction method: GeneMarkS-2+.
	ERICI_RS10865	2055826	654	yes	forward		GTP pyrophosphokinase family protein	Derived by automated computational analysis using gene prediction method: Protein Homology.
	ERICI_RS10870	2056625	414	yes	forward		BlaI/MecI/CopY family transcriptional regulator	Derived by automated computational analysis using gene prediction method: Protein Homology.
	ERICI_RS10880	2058055	636	yes	forward		thioredoxin domain-containing protein	Derived by automated computational analysis using gene prediction method: Protein Homology.
	ERICI_RS10885	2058699	435	yes	forward		disulfide bond formation protein B	Derived by automated computational analysis using gene prediction method: Protein Homology.
	ERICI_RS10890	2059176	723	yes	reverse		SDR family oxidoreductase	Derived by automated computational analysis using gene prediction method: Protein Homology.
	ERICI_RS10895	2060003	174	yes	reverse		hypothetical protein	Derived by automated computational analysis using gene prediction method: Protein Homology.
	ERICI_RS10900	2060342	375	yes	reverse		response regulator transcription factor	Derived by automated computational analysis using gene prediction method: Protein Homology.
	ERICI_RS10910	2061524	456	yes	reverse		Lrp/AsnC family transcriptional regulator	Derived by automated computational analysis using gene prediction method: Protein Homology.
	ERICI_RS10915	2062161	834	yes	forward		sulfite exporter TauE/SafE family protein	Derived by automated computational analysis using gene prediction method: Protein Homology.
	ERICI_RS10920	2063006	381	yes	forward		DUF1634 domain-containing protein	Derived by automated computational analysis using gene prediction method: Protein Homology.
	ERICI_RS10925	2063568	1932	yes	forward		FAD-dependent oxidoreductase	Derived by automated computational analysis using gene prediction method: Protein Homology.
	ERICI_RS10930	2065570	1518	yes	forward		UDP-N-acetylmuramoyl-L-alanyl-D-glutamate--2, 6-diaminopimelate ligase	Derived by automated computational analysis using gene prediction method: Protein Homology.
	ERICI_RS10940	2067601	699	yes	forward		peptidoglycan bridge formation glycyltransferase FemA/FemB family protein	Derived by automated computational analysis using gene prediction method: Protein Homology.
	ERICI_RS10955	2070256	1167	yes	forward		nitric oxide synthase oxygenase	Derived by automated computational analysis using gene prediction method: Protein Homology.
	ERICI_RS10995	2078624	1518	yes	forward		extracellular solute-binding protein	Derived by automated computational analysis using gene prediction method: Protein Homology.
	ERICI_RS11000	2080148	1824	yes	forward		sensor histidine kinase	Derived by automated computational analysis using gene prediction method: Protein Homology.
	ERICI_RS11005	2081968	1602	yes	forward		response regulator	Derived by automated computational analysis using gene prediction method: Protein Homology.
	ERICI_RS11010	2084352	1158	yes	forward	rodA	rod shape-determining protein RodA	Derived by automated computational analysis using gene prediction method: Protein Homology.
	ERICI_RS11020	2086270	627	yes	forward	ytaF	sporulation membrane protein YtaF	Derived by automated computational analysis using gene prediction method: Protein Homology.
	ERICI_RS11030	2088042	711	yes	forward	treR	trehalose operon repressor	Derived by automated computational analysis using gene prediction method: Protein Homology.
	ERICI_RS11035	2089172	1434	yes	forward	treP	PTS system trehalose-specific EIIBC component	Derived by automated computational analysis using gene prediction method: Protein Homology.
	ERICI_RS11040	2090622	1683	yes	forward	treC	alpha,alpha-phosphotrehalase	Derived by automated computational analysis using gene prediction method: Protein Homology.
	ERICI_RS22585	2101226	153	yes	reverse		hypothetical protein	Derived by automated computational analysis using gene prediction method: GeneMarkS-2+.
	ERICI_RS11145	2107269	942	yes	reverse	glsA	glutaminase A	Derived by automated computational analysis using gene prediction method: Protein Homology.
	ERICI_RS11150	2109076	129	yes	reverse		VOC family protein	Derived by automated computational analysis using gene prediction method: Protein Homology.
	ERICI_RS11170	2113547	1359	yes	reverse		Nramp family divalent metal transporter	Derived by automated computational analysis using gene prediction method: Protein Homology.
	ERICI_RS11185	2117446	591	yes	forward		ankyrin repeat domain-containing protein	Derived by automated computational analysis using gene prediction method: Protein Homology.
	ERICI_RS11195	2118964	828	yes	forward		GNAT family N-acetyltransferase	Derived by automated computational analysis using gene prediction method: Protein Homology.
	ERICI_RS11200	2119884	7767	yes	forward		hybrid non-ribosomal peptide synthetase/type I polyketide synthase	Derived by automated computational analysis using gene prediction method: Protein Homology.
	ERICI_RS11205	2127689	9039	yes	forward		hybrid non-ribosomal peptide synthetase/type I polyketide synthase	Derived by automated computational analysis using gene prediction method: Protein Homology.
	ERICI_RS11215	2142059	3999	yes	forward		non-ribosomal peptide synthetase	Derived by automated computational analysis using gene prediction method: Protein Homology.
	ERICI_RS11225	2149586	4584	yes	forward		type I polyketide synthase	Derived by automated computational analysis using gene prediction method: Protein Homology.
	ERICI_RS11230	2154170	5583	yes	forward		SDR family NAD(P)-dependent oxidoreductase	Derived by automated computational analysis using gene prediction method: Protein Homology.
	ERICI_RS11240	2167996	942	yes	forward		hypothetical protein	Derived by automated computational analysis using gene prediction method: GeneMarkS-2+.
	ERICI_RS11245	2168954	3102	yes	forward		cyclic peptide export ABC transporter	Derived by automated computational analysis using gene prediction method: Protein Homology.
	ERICI_RS11250	2172132	813	yes	forward		3-hydroxyacyl-CoA dehydrogenase family protein	Derived by automated computational analysis using gene prediction method: Protein Homology.
	ERICI_RS11255	2172973	270	yes	forward		acyl carrier protein	Derived by automated computational analysis using gene prediction method: Protein Homology.
	ERICI_RS11260	2173257	531	yes	reverse	loaP	antiterminator LoaP	Derived by automated computational analysis using gene prediction method: Protein Homology.
	ERICI_RS11265	2174128	4500	yes	forward		non-ribosomal peptide synthetase	Derived by automated computational analysis using gene prediction method: Protein Homology.
	ERICI_RS11270	2178724	1053	yes	forward		HAD-IIIC family phosphatase	Derived by automated computational analysis using gene prediction method: Protein Homology.
	ERICI_RS11275	2179782	252	yes	forward		acyl carrier protein	Derived by automated computational analysis using gene prediction method: Protein Homology.
	ERICI_RS11280	2180036	1170	yes	forward		acyl-CoA dehydrogenase family protein	Derived by automated computational analysis using gene prediction method: Protein Homology.
	ERICI_RS11285	2181300	984	yes	forward	sbnA	2,3-diaminopropionate biosynthesis protein SbnA	Derived by automated computational analysis using gene prediction method: Protein Homology.
	ERICI_RS11290	2182309	969	yes	forward	sbnB	2,3-diaminopropionate biosynthesis protein SbnB	Derived by automated computational analysis using gene prediction method: Protein Homology.
	ERICI_RS11295	2183349	771	yes	forward		ParB N-terminal domain-containing protein	Derived by automated computational analysis using gene prediction method: Protein Homology.
	ERICI_RS11300	2184178	246	yes	forward		amidohydrolase-like protein	Derived by automated computational analysis using gene prediction method: GeneMarkS-2+.
	ERICI_RS11305	2184745	864	yes	forward		sugar phosphate isomerase/epimerase	Derived by automated computational analysis using gene prediction method: Protein Homology.
	ERICI_RS11315	2186461	879	yes	forward		sugar phosphate isomerase/epimerase	Derived by automated computational analysis using gene prediction method: Protein Homology.
	ERICI_RS11320	2187397	1539	yes	forward		DUF4127 family protein	Derived by automated computational analysis using gene prediction method: Protein Homology.
	ERICI_RS11325	2189002	1863	yes	reverse	asnB	asparagine synthase (glutamine-hydrolyzing)	Derived by automated computational analysis using gene prediction method: Protein Homology.
	ERICI_RS11330	2191005	894	yes	forward		LysR family transcriptional regulator	Derived by automated computational analysis using gene prediction method: Protein Homology.
	ERICI_RS11335	2192155	759	yes	forward		YheC/YheD family protein	Derived by automated computational analysis using gene prediction method: Protein Homology.
	ERICI_RS22600	2229867	234	yes	forward		hypothetical protein	Derived by automated computational analysis using gene prediction method: GeneMarkS-2+.
	ERICI_RS11500	2231167	900	yes	reverse		LysR family transcriptional regulator	Derived by automated computational analysis using gene prediction method: Protein Homology.
	ERICI_RS11505	2232167	426	yes	forward		VOC family protein	Derived by automated computational analysis using gene prediction method: Protein Homology.
	ERICI_RS11510	2233685	1200	yes	forward	fabD	ACP S-malonyltransferase	Derived by automated computational analysis using gene prediction method: Protein Homology.
	ERICI_RS11535	2250926	309	yes	forward		hypothetical protein	Derived by automated computational analysis using gene prediction method: GeneMarkS-2+.
	ERICI_RS11540	2251730	888	yes	reverse		hypothetical protein	Derived by automated computational analysis using gene prediction method: GeneMarkS-2+.
	ERICI_RS11545	2252748	651	yes	reverse		ATP-binding cassette domain-containing protein	Derived by automated computational analysis using gene prediction method: Protein Homology.
	ERICI_RS11550	2253411	804	yes	reverse		hypothetical protein	Derived by automated computational analysis using gene prediction method: GeneMarkS-2+.
	ERICI_RS11560	2255004	813	yes	reverse		hypothetical protein	Derived by automated computational analysis using gene prediction method: GeneMarkS-2+.
	ERICI_RS11590	2260809	585	yes	reverse		TetR family transcriptional regulator	Derived by automated computational analysis using gene prediction method: Protein Homology.
	ERICI_RS11595	2261566	582	yes	forward		TetR/AcrR family transcriptional regulator	Derived by automated computational analysis using gene prediction method: Protein Homology.
	ERICI_RS11600	2262170	1203	yes	forward		MFS transporter	Derived by automated computational analysis using gene prediction method: Protein Homology.
	ERICI_RS11605	2263531	1383	yes	reverse		amino acid permease	Derived by automated computational analysis using gene prediction method: Protein Homology.
	ERICI_RS11610	2265554	375	yes	reverse		YxeA family protein	Derived by automated computational analysis using gene prediction method: Protein Homology.
	ERICI_RS11615	2266282	1632	yes	reverse		2-hydroxyglutaryl-CoA dehydratase activator-like protein	Derived by automated computational analysis using gene prediction method: Protein Homology.
	ERICI_RS11715	2288096	564	yes	reverse		hypothetical protein	Derived by automated computational analysis using gene prediction method: Protein Homology.
	ERICI_RS11720	2288784	897	yes	reverse		cation transporter	Derived by automated computational analysis using gene prediction method: Protein Homology.
	ERICI_RS11730	2290663	369	yes	forward		hypothetical protein	Derived by automated computational analysis using gene prediction method: GeneMarkS-2+.
	ERICI_RS11735	2291222	735	yes	reverse	gpmA	2,3-diphosphoglycerate-dependent phosphoglycerate mutase	Derived by automated computational analysis using gene prediction method: Protein Homology.
	ERICI_RS11740	2292012	786	yes	reverse	pdaA	delta-lactam-biosynthetic de-N-acetylase	Derived by automated computational analysis using gene prediction method: Protein Homology.
	ERICI_RS11750	2294507	1017	yes	reverse		amidase domain-containing protein	Derived by automated computational analysis using gene prediction method: Protein Homology.
	ERICI_RS11755	2296097	273	yes	reverse		barstar family protein	Derived by automated computational analysis using gene prediction method: Protein Homology.
	ERICI_RS11770	2297333	1431	yes	reverse		MBL fold metallo-hydrolase	Derived by automated computational analysis using gene prediction method: Protein Homology.
	ERICI_RS11775	2298838	1200	yes	reverse		NAD(P)/FAD-dependent oxidoreductase	Derived by automated computational analysis using gene prediction method: Protein Homology.
	ERICI_RS11805	2305528	228	yes	reverse		hypothetical protein	Derived by automated computational analysis using gene prediction method: GeneMarkS-2+.
	ERICI_RS11810	2305845	774	yes	reverse		4'-phosphopantetheinyl transferase superfamily protein	Derived by automated computational analysis using gene prediction method: Protein Homology.
	ERICI_RS11995	2338825	207	yes	forward		hypothetical protein	Derived by automated computational analysis using gene prediction method: GeneMarkS-2+.
	ERICI_RS12000	2339409	549	yes	forward		GNAT family N-acetyltransferase	Derived by automated computational analysis using gene prediction method: Protein Homology.
	ERICI_RS12005	2340191	1173	yes	forward		oxalate decarboxylase family bicupin	Derived by automated computational analysis using gene prediction method: Protein Homology.
	ERICI_RS12010	2341447	429	yes	reverse		cell wall hydrolase	Derived by automated computational analysis using gene prediction method: Protein Homology.
	ERICI_RS12015	2342042	390	yes	reverse		DoxX family protein	Derived by automated computational analysis using gene prediction method: Protein Homology.
	ERICI_RS12025	2343632	306	yes	reverse		FtsX-like permease family protein	Derived by automated computational analysis using gene prediction method: Protein Homology.
	ERICI_RS12060	2347765	888	yes	reverse		anion permease	Derived by automated computational analysis using gene prediction method: Protein Homology.
	ERICI_RS12065	2348858	285	yes	reverse		hypothetical protein	Derived by automated computational analysis using gene prediction method: GeneMarkS-2+.
	ERICI_RS12070	2349197	207	yes	reverse		hypothetical protein	Derived by automated computational analysis using gene prediction method: Protein Homology.
	ERICI_RS12075	2349796	831	yes	forward		5'-nucleotidase, lipoprotein e(P4) family	Derived by automated computational analysis using gene prediction method: Protein Homology.
	ERICI_RS12090	2351317	1368	yes	reverse		glycosyltransferase family 39 protein	Derived by automated computational analysis using gene prediction method: Protein Homology.
	ERICI_RS12095	2352993	1455	yes	forward		HAMP domain-containing protein	Derived by automated computational analysis using gene prediction method: Protein Homology.
	ERICI_RS12115	2358917	1335	yes	reverse	mgtE	magnesium transporter	Derived by automated computational analysis using gene prediction method: Protein Homology.
	ERICI_RS12120	2360359	2649	yes	reverse	mgtA	magnesium-translocating P-type ATPase	Derived by automated computational analysis using gene prediction method: Protein Homology.
	ERICI_RS12130	2364209	318	yes	forward		multifunctional tetracycline-metal/hydrogen antiporter-like protein	Derived by automated computational analysis using gene prediction method: GeneMarkS-2+.
	ERICI_RS12135	2364779	1242	yes	reverse		lipase	Derived by automated computational analysis using gene prediction method: Protein Homology.
	ERICI_RS12140	2366273	2301	yes	reverse	metE	5-methyltetrahydropteroyltriglutamate-- homocysteine S-methyltransferase	Derived by automated computational analysis using gene prediction method: Protein Homology.
	ERICI_RS12145	2369159	1083	yes	forward	xerS	tyrosine recombinase XerS	Derived by automated computational analysis using gene prediction method: Protein Homology.
	ERICI_RS12150	2370303	1746	yes	reverse		ABC transporter ATP-binding protein	Derived by automated computational analysis using gene prediction method: Protein Homology.
	ERICI_RS12155	2372228	804	yes	reverse		kinase/pyrophosphorylase	Derived by automated computational analysis using gene prediction method: Protein Homology.
	ERICI_RS12160	2373038	630	yes	reverse		helix-turn-helix transcriptional regulator	Derived by automated computational analysis using gene prediction method: Protein Homology.
	ERICI_RS12165	2373760	2694	yes	reverse		pyruvate, phosphate dikinase	Derived by automated computational analysis using gene prediction method: Protein Homology.
	ERICI_RS12170	2376453	165	yes	reverse		GapA-binding peptide SR1P	Derived by automated computational analysis using gene prediction method: Protein Homology.
	ERICI_RS12175	2376899	1236	yes	reverse		MFS transporter	Derived by automated computational analysis using gene prediction method: Protein Homology.
	ERICI_RS12180	2378364	1530	yes	reverse		fumarate hydratase	Derived by automated computational analysis using gene prediction method: Protein Homology.
	ERICI_RS12185	2379980	894	yes	reverse		isocitrate lyase/phosphoenolpyruvate mutase family protein	Derived by automated computational analysis using gene prediction method: Protein Homology.
	ERICI_RS12190	2380894	996	yes	reverse		Ldh family oxidoreductase	Derived by automated computational analysis using gene prediction method: Protein Homology.
	ERICI_RS12195	2381911	1206	yes	reverse		ATP-grasp domain-containing protein	Derived by automated computational analysis using gene prediction method: Protein Homology.
	ERICI_RS12205	2384512	483	yes	reverse		low molecular weight phosphotyrosine protein phosphatase	Derived by automated computational analysis using gene prediction method: Protein Homology.
	ERICI_RS12210	2385595	234	yes	reverse		HTH domain-containing protein	incomplete; partial in the middle of a contig; missing N-terminus; Derived by automated computational analysis using gene prediction method: Protein Homology.
	ERICI_RS12225	2388337	1059	yes	forward		DctP family TRAP transporter solute-binding subunit	Derived by automated computational analysis using gene prediction method: Protein Homology.
	ERICI_RS12230	2389653	1278	yes	forward		dicarboxylate/amino acid:cation symporter	Derived by automated computational analysis using gene prediction method: Protein Homology.
	ERICI_RS12235	2391099	927	yes	reverse		SPFH/Band 7/PHB domain protein	Derived by automated computational analysis using gene prediction method: Protein Homology.
	ERICI_RS12240	2392029	432	yes	reverse		NfeD family protein	Derived by automated computational analysis using gene prediction method: Protein Homology.
	ERICI_RS12250	2394179	882	yes	reverse	sdaAA	L-serine ammonia-lyase, iron-sulfur-dependent, subunit alpha	Derived by automated computational analysis using gene prediction method: Protein Homology.
	ERICI_RS12255	2395087	663	yes	reverse	sdaAB	L-serine ammonia-lyase, iron-sulfur-dependent, subunit beta	Derived by automated computational analysis using gene prediction method: Protein Homology.
	ERICI_RS12265	2396543	2829	yes	reverse		non-ribosomal peptide synthetase	Derived by automated computational analysis using gene prediction method: Protein Homology.
	ERICI_RS12315	2416943	180	yes	reverse		transposase	Derived by automated computational analysis using gene prediction method: Protein Homology.
	ERICI_RS12320	2417697	186	yes	reverse		hypothetical protein	Derived by automated computational analysis using gene prediction method: Protein Homology.
	ERICI_RS12350	2422028	990	yes	forward		metallophosphoesterase	Derived by automated computational analysis using gene prediction method: Protein Homology.
	ERICI_RS12370	2424843	321	yes	reverse		PqqD family protein	Derived by automated computational analysis using gene prediction method: Protein Homology.
	ERICI_RS12375	2425230	1899	yes	reverse		oligopeptide transporter, OPT family	Derived by automated computational analysis using gene prediction method: Protein Homology.
	ERICI_RS12385	2427474	1341	yes	reverse		sodium-dependent transporter	Derived by automated computational analysis using gene prediction method: Protein Homology.
	ERICI_RS12390	2429229	180	yes	forward		hypothetical protein	Derived by automated computational analysis using gene prediction method: Protein Homology.
	ERICI_RS12410	2431637	597	yes	reverse		hypothetical protein	Derived by automated computational analysis using gene prediction method: GeneMarkS-2+.
	ERICI_RS12415	2432982	1176	yes	reverse		glycine C-acetyltransferase	Derived by automated computational analysis using gene prediction method: Protein Homology.
	ERICI_RS12425	2435435	234	yes	forward		4Fe-4S binding protein	Derived by automated computational analysis using gene prediction method: Protein Homology.
	ERICI_RS12430	2436156	1086	yes	forward	aroF	bifunctional 3-deoxy-7-phosphoheptulonate synthase/chorismate mutase	Derived by automated computational analysis using gene prediction method: Protein Homology.
	ERICI_RS12435	2437425	267	yes	forward		AbrB/MazE/SpoVT family DNA-binding domain-containing protein	Derived by automated computational analysis using gene prediction method: Protein Homology.
	ERICI_RS12440	2437846	1569	yes	forward		right-handed parallel beta-helix repeat-containing protein	Derived by automated computational analysis using gene prediction method: Protein Homology.
	ERICI_RS12445	2439417	699	yes	reverse		LCP family protein	Derived by automated computational analysis using gene prediction method: Protein Homology.
	ERICI_RS12450	2440429	1368	yes	reverse		sugar transferase	Derived by automated computational analysis using gene prediction method: Protein Homology.
	ERICI_RS12455	2441816	1134	yes	reverse		glycosyltransferase family 4 protein	Derived by automated computational analysis using gene prediction method: Protein Homology.
	ERICI_RS12460	2442946	1197	yes	reverse		hypothetical protein	Derived by automated computational analysis using gene prediction method: GeneMarkS-2+.
	ERICI_RS12465	2444139	1281	yes	reverse		glycosyltransferase family 4 protein	Derived by automated computational analysis using gene prediction method: Protein Homology.
	ERICI_RS12470	2445465	1407	yes	reverse		polysaccharide deacetylase family protein	Derived by automated computational analysis using gene prediction method: GeneMarkS-2+.
	ERICI_RS12475	2446875	1548	yes	reverse		GNAT family N-acetyltransferase	Derived by automated computational analysis using gene prediction method: Protein Homology.
	ERICI_RS12485	2449740	1107	yes	reverse		DegT/DnrJ/EryC1/StrS family aminotransferase	Derived by automated computational analysis using gene prediction method: Protein Homology.
	ERICI_RS12490	2450865	591	yes	reverse		N-acetyltransferase	Derived by automated computational analysis using gene prediction method: Protein Homology.
	ERICI_RS12495	2451507	939	yes	reverse		Gfo/Idh/MocA family oxidoreductase	Derived by automated computational analysis using gene prediction method: Protein Homology.
	ERICI_RS12500	2452442	1314	yes	reverse		nucleotide sugar dehydrogenase	Derived by automated computational analysis using gene prediction method: Protein Homology.
	ERICI_RS12510	2454426	759	yes	reverse		hypothetical protein	Derived by automated computational analysis using gene prediction method: Protein Homology.
	ERICI_RS12515	2455599	963	yes	forward		NAD-dependent epimerase/dehydratase family protein	Derived by automated computational analysis using gene prediction method: Protein Homology.
	ERICI_RS12520	2456708	1020	yes	forward		ABC transporter ATP-binding protein	Derived by automated computational analysis using gene prediction method: Protein Homology.
	ERICI_RS12535	2459638	906	yes	forward		ABC transporter permease	Derived by automated computational analysis using gene prediction method: Protein Homology.
	ERICI_RS12545	2462518	1032	yes	reverse		ribonucleotide-diphosphate reductase subunit beta	Derived by automated computational analysis using gene prediction method: Protein Homology.
	ERICI_RS12550	2463604	2280	yes	reverse		ribonucleoside-diphosphate reductase subunit alpha	Derived by automated computational analysis using gene prediction method: Protein Homology.
	ERICI_RS12555	2466622	1185	yes	reverse		SIS domain-containing protein	Derived by automated computational analysis using gene prediction method: Protein Homology.
	ERICI_RS12560	2467860	723	yes	reverse		GntR family transcriptional regulator	Derived by automated computational analysis using gene prediction method: Protein Homology.
	ERICI_RS12565	2468709	849	yes	reverse		DUF4097 family beta strand repeat protein	Derived by automated computational analysis using gene prediction method: Protein Homology.
	ERICI_RS12570	2469743	2547	yes	forward		beta-N-acetylglucosaminidase domain-containing protein	Derived by automated computational analysis using gene prediction method: Protein Homology.
	ERICI_RS12575	2472733	1506	yes	forward		potassium/proton antiporter	Derived by automated computational analysis using gene prediction method: Protein Homology.
	ERICI_RS12580	2474351	813	yes	reverse		DUF2935 domain-containing protein	Derived by automated computational analysis using gene prediction method: Protein Homology.
	ERICI_RS12590	2476784	279	yes	reverse		hypothetical protein	Derived by automated computational analysis using gene prediction method: GeneMarkS-2+.
	ERICI_RS12605	2478969	1728	yes	reverse		ABC transporter permease/substrate binding protein	Derived by automated computational analysis using gene prediction method: Protein Homology.
	ERICI_RS12610	2480693	1200	yes	reverse	proV	glycine betaine/L-proline ABC transporter ATP-binding protein ProV	Derived by automated computational analysis using gene prediction method: Protein Homology.
	ERICI_RS12615	2482192	579	yes	forward		transcriptional regulator	Derived by automated computational analysis using gene prediction method: Protein Homology.
	ERICI_RS12620	2483022	1500	yes	forward		aldehyde dehydrogenase family protein	Derived by automated computational analysis using gene prediction method: Protein Homology.
	ERICI_RS12625	2484571	1173	yes	reverse		stage II sporulation protein P	Derived by automated computational analysis using gene prediction method: Protein Homology.
	ERICI_RS12630	2485759	180	yes	reverse		hypothetical protein	Derived by automated computational analysis using gene prediction method: GeneMarkS-2+.
	ERICI_RS12640	2488162	960	yes	reverse		glycerophosphodiester phosphodiesterase family protein	Derived by automated computational analysis using gene prediction method: Protein Homology.
	ERICI_RS12745	2506292	1302	yes	reverse		LCP family protein	Derived by automated computational analysis using gene prediction method: Protein Homology.
	ERICI_RS12750	2508081	390	yes	reverse		YlbF family regulator	Derived by automated computational analysis using gene prediction method: Protein Homology.
	ERICI_RS12755	2508535	1482	yes	reverse	miaB	tRNA (N6-isopentenyl adenosine(37)-C2)-methylthiotransferase MiaB	Derived by automated computational analysis using gene prediction method: Protein Homology.
	ERICI_RS12760	2510148	570	yes	reverse		phosphate propanoyltransferase	Derived by automated computational analysis using gene prediction method: Protein Homology.
	ERICI_RS12770	2511695	1749	yes	reverse		2-oxoacid:acceptor oxidoreductase subunit alpha	Derived by automated computational analysis using gene prediction method: Protein Homology.
	ERICI_RS12775	2513648	936	yes	reverse		membrane dipeptidase	Derived by automated computational analysis using gene prediction method: Protein Homology.
	ERICI_RS12780	2514740	261	yes	reverse		stage V sporulation protein S	Derived by automated computational analysis using gene prediction method: Protein Homology.
	ERICI_RS12785	2515113	795	yes	reverse		TIGR00282 family metallophosphoesterase	Derived by automated computational analysis using gene prediction method: Protein Homology.
	ERICI_RS12790	2516015	1542	yes	reverse	rny	ribonuclease Y	Derived by automated computational analysis using gene prediction method: Protein Homology.
	ERICI_RS12795	2518052	657	yes	reverse		RecX family transcriptional regulator	Derived by automated computational analysis using gene prediction method: Protein Homology.
	ERICI_RS12800	2518807	1044	yes	reverse	recA	recombinase RecA	Derived by automated computational analysis using gene prediction method: Protein Homology.
	ERICI_RS12805	2520040	1257	yes	reverse		competence/damage-inducible protein A	Derived by automated computational analysis using gene prediction method: Protein Homology.
	ERICI_RS12810	2521426	579	yes	reverse	pgsA	CDP-diacylglycerol--glycerol-3-phosphate 3-phosphatidyltransferase	Derived by automated computational analysis using gene prediction method: Protein Homology.
	ERICI_RS12815	2522001	1329	yes	reverse	rimO	30S ribosomal protein S12 methylthiotransferase RimO	Derived by automated computational analysis using gene prediction method: Protein Homology.
	ERICI_RS12820	2523483	480	yes	reverse		YajQ family cyclic di-GMP-binding protein	Derived by automated computational analysis using gene prediction method: Protein Homology.
	ERICI_RS12825	2523991	1008	yes	reverse		helix-turn-helix domain-containing protein	Derived by automated computational analysis using gene prediction method: Protein Homology.
	ERICI_RS12830	2525051	765	yes	reverse		DUF3388 domain-containing protein	Derived by automated computational analysis using gene prediction method: Protein Homology.
	ERICI_RS12835	2525918	864	yes	reverse		hypothetical protein	Derived by automated computational analysis using gene prediction method: GeneMarkS-2+.
	ERICI_RS12840	2526885	252	yes	reverse		DUF3243 domain-containing protein	Derived by automated computational analysis using gene prediction method: Protein Homology.
	ERICI_RS12845	2527270	753	yes	reverse		SDR family oxidoreductase	Derived by automated computational analysis using gene prediction method: Protein Homology.
	ERICI_RS12850	2528022	1287	yes	reverse		insulinase family protein	Derived by automated computational analysis using gene prediction method: Protein Homology.
	ERICI_RS12855	2529305	1287	yes	reverse		insulinase family protein	Derived by automated computational analysis using gene prediction method: Protein Homology.
	ERICI_RS12860	2530758	801	yes	reverse	sleB	spore cortex-lytic enzyme	Derived by automated computational analysis using gene prediction method: Protein Homology.
	ERICI_RS12865	2531807	2502	yes	reverse		DNA translocase FtsK	Derived by automated computational analysis using gene prediction method: Protein Homology.
	ERICI_RS12870	2534401	237	yes	reverse		YlzJ-like family protein	Derived by automated computational analysis using gene prediction method: Protein Homology.
	ERICI_RS12875	2534634	738	yes	reverse		ATP-dependent Clp protease proteolytic subunit	Derived by automated computational analysis using gene prediction method: Protein Homology.
	ERICI_RS12880	2535548	1677	yes	reverse		ribonuclease J	Derived by automated computational analysis using gene prediction method: Protein Homology.
	ERICI_RS12885	2537415	864	yes	reverse	dapA	4-hydroxy-tetrahydrodipicolinate synthase	Derived by automated computational analysis using gene prediction method: Protein Homology.
	ERICI_RS12890	2538306	1218	yes	reverse	dapG	aspartate kinase	Derived by automated computational analysis using gene prediction method: Protein Homology.
	ERICI_RS12895	2539571	1041	yes	reverse		aspartate-semialdehyde dehydrogenase	Derived by automated computational analysis using gene prediction method: Protein Homology.
	ERICI_RS12900	2540715	597	yes	reverse		dipicolinate synthase subunit B	Derived by automated computational analysis using gene prediction method: Protein Homology.
	ERICI_RS12905	2541313	897	yes	reverse	dpsA	dipicolinate synthase subunit DpsA	Derived by automated computational analysis using gene prediction method: Protein Homology.
	ERICI_RS12915	2542832	1251	yes	reverse		insulinase family protein	Derived by automated computational analysis using gene prediction method: Protein Homology.
	ERICI_RS12920	2544179	1017	yes	reverse		polysaccharide deacetylase family protein	Derived by automated computational analysis using gene prediction method: Protein Homology.
	ERICI_RS12925	2545410	2118	yes	reverse	pnp	polyribonucleotide nucleotidyltransferase	Derived by automated computational analysis using gene prediction method: Protein Homology.
	ERICI_RS12930	2547754	270	yes	reverse	rpsO	30S ribosomal protein S15	Derived by automated computational analysis using gene prediction method: Protein Homology.
	ERICI_RS12935	2548188	936	yes	reverse		bifunctional riboflavin kinase/FAD synthetase	Derived by automated computational analysis using gene prediction method: Protein Homology.
	ERICI_RS12940	2549167	912	yes	reverse	truB	tRNA pseudouridine(55) synthase TruB	Derived by automated computational analysis using gene prediction method: Protein Homology.
	ERICI_RS12945	2550075	999	yes	reverse		bifunctional oligoribonuclease/PAP phosphatase NrnA	Derived by automated computational analysis using gene prediction method: Protein Homology.
	ERICI_RS12950	2551070	357	yes	reverse	rbfA	30S ribosome-binding factor RbfA	Derived by automated computational analysis using gene prediction method: Protein Homology.
	ERICI_RS12955	2551433	2466	yes	reverse	infB	translation initiation factor IF-2	Derived by automated computational analysis using gene prediction method: Protein Homology.
	ERICI_RS12965	2554204	309	yes	reverse		YlxR family protein	Derived by automated computational analysis using gene prediction method: Protein Homology.
	ERICI_RS12970	2554543	1098	yes	reverse	nusA	transcription termination/antitermination protein NusA	Derived by automated computational analysis using gene prediction method: Protein Homology.
	ERICI_RS12975	2555678	462	yes	reverse	rimP	ribosome maturation factor RimP	Derived by automated computational analysis using gene prediction method: Protein Homology.
	ERICI_RS12980	2556323	4308	yes	reverse		PolC-type DNA polymerase III	Derived by automated computational analysis using gene prediction method: Protein Homology.
	ERICI_RS12985	2560715	1446	yes	reverse		proline--tRNA ligase	Derived by automated computational analysis using gene prediction method: Protein Homology.
	ERICI_RS12990	2562238	1254	yes	reverse	rseP	RIP metalloprotease RseP	Derived by automated computational analysis using gene prediction method: Protein Homology.
	ERICI_RS12995	2563829	1152	yes	reverse		1-deoxy-D-xylulose-5-phosphate reductoisomerase	Derived by automated computational analysis using gene prediction method: Protein Homology.
	ERICI_RS13000	2565014	789	yes	reverse		phosphatidate cytidylyltransferase	Derived by automated computational analysis using gene prediction method: Protein Homology.
	ERICI_RS13005	2565826	777	yes	reverse		isoprenyl transferase	Derived by automated computational analysis using gene prediction method: Protein Homology.
	ERICI_RS13010	2566674	555	yes	reverse	frr	ribosome recycling factor	Derived by automated computational analysis using gene prediction method: Protein Homology.
	ERICI_RS13015	2567232	726	yes	reverse		UMP kinase	Derived by automated computational analysis using gene prediction method: Protein Homology.
	ERICI_RS13020	2568185	651	yes	reverse	tsf	translation elongation factor Ts	Derived by automated computational analysis using gene prediction method: Protein Homology.
	ERICI_RS13025	2568967	699	yes	reverse	rpsB	30S ribosomal protein S2	Derived by automated computational analysis using gene prediction method: Protein Homology.
	ERICI_RS13035	2570378	555	yes	reverse		hypothetical protein	Derived by automated computational analysis using gene prediction method: GeneMarkS-2+.
	ERICI_RS13040	2570947	348	yes	reverse		hypothetical protein	Derived by automated computational analysis using gene prediction method: GeneMarkS-2+.
	ERICI_RS13045	2571336	1404	yes	reverse		DUF342 domain-containing protein	Derived by automated computational analysis using gene prediction method: Protein Homology.
	ERICI_RS13050	2572766	789	yes	reverse		FliA/WhiG family RNA polymerase sigma factor	Derived by automated computational analysis using gene prediction method: Protein Homology.
	ERICI_RS13055	2573570	435	yes	reverse		hypothetical protein	Derived by automated computational analysis using gene prediction method: GeneMarkS-2+.
	ERICI_RS13060	2574008	495	yes	reverse		chemotaxis protein CheD	Derived by automated computational analysis using gene prediction method: Protein Homology.
	ERICI_RS13065	2574499	618	yes	reverse		chemotaxis protein CheC	Derived by automated computational analysis using gene prediction method: Protein Homology.
	ERICI_RS13070	2575120	462	yes	reverse		purine-binding chemotaxis protein CheW	Derived by automated computational analysis using gene prediction method: Protein Homology.
	ERICI_RS13075	2575651	2058	yes	reverse		chemotaxis protein CheA	Derived by automated computational analysis using gene prediction method: Protein Homology.
	ERICI_RS13080	2577796	1143	yes	reverse		chemotaxis response regulator protein-glutamate methylesterase	Derived by automated computational analysis using gene prediction method: Protein Homology.
	ERICI_RS13095	2581217	2034	yes	reverse	flhA	flagellar biosynthesis protein FlhA	Derived by automated computational analysis using gene prediction method: Protein Homology.
	ERICI_RS13100	2583276	1092	yes	reverse	flhB	flagellar biosynthesis protein FlhB	Derived by automated computational analysis using gene prediction method: Protein Homology.
	ERICI_RS13105	2584409	780	yes	reverse	fliR	flagellar type III secretion system protein FliR	Derived by automated computational analysis using gene prediction method: Protein Homology.
	ERICI_RS13110	2585201	270	yes	reverse	fliQ	flagellar biosynthesis protein FliQ	Derived by automated computational analysis using gene prediction method: Protein Homology.
	ERICI_RS13115	2585493	768	yes	reverse	fliP	flagellar type III secretion system pore protein FliP	The bacterial flagellar biogenesis protein FliP forms a type III secretion system (T3SS)-type pore required for flagellar assembly; Derived by automated computational analysis using gene prediction method: Protein Homology.
	ERICI_RS13125	2586930	363	yes	reverse		response regulator	Derived by automated computational analysis using gene prediction method: Protein Homology.
	ERICI_RS13130	2587320	1248	yes	reverse	fliY	flagellar motor switch phosphatase FliY	Derived by automated computational analysis using gene prediction method: Protein Homology.
	ERICI_RS13145	2590050	222	yes	reverse		flagellar FlbD family protein	Derived by automated computational analysis using gene prediction method: Protein Homology.
	ERICI_RS13150	2590324	813	yes	reverse		flagellar hook-basal body complex protein	Derived by automated computational analysis using gene prediction method: Protein Homology.
	ERICI_RS13155	2591225	390	yes	reverse		hypothetical protein	Derived by automated computational analysis using gene prediction method: Protein Homology.
	ERICI_RS13165	2592240	1404	yes	reverse		flagellar hook-length control protein FliK	Derived by automated computational analysis using gene prediction method: Protein Homology.
	ERICI_RS13170	2593679	912	yes	reverse		protein kinase PKN/PRK1, effector,flagellar motor switch protein FliG-like protein	Derived by automated computational analysis using gene prediction method: Protein Homology.
	ERICI_RS13175	2594617	444	yes	reverse	fliJ	flagellar export protein FliJ	Derived by automated computational analysis using gene prediction method: Protein Homology.
	ERICI_RS13180	2595071	1323	yes	reverse	fliI	flagellar protein export ATPase FliI	Derived by automated computational analysis using gene prediction method: Protein Homology.
	ERICI_RS13190	2597210	1017	yes	reverse	fliG	flagellar motor switch protein FliG	Derived by automated computational analysis using gene prediction method: Protein Homology.
	ERICI_RS13195	2598239	1584	yes	reverse	fliF	flagellar M-ring protein FliF	Derived by automated computational analysis using gene prediction method: Protein Homology.
	ERICI_RS13200	2599924	315	yes	reverse	fliE	flagellar hook-basal body complex protein FliE	Derived by automated computational analysis using gene prediction method: Protein Homology.
	ERICI_RS13205	2600260	450	yes	reverse	flgC	flagellar basal body rod protein FlgC	Derived by automated computational analysis using gene prediction method: Protein Homology.
	ERICI_RS13210	2600713	411	yes	reverse	flgB	flagellar basal body rod protein FlgB	Derived by automated computational analysis using gene prediction method: Protein Homology.
	ERICI_RS13215	2601367	786	yes	reverse	codY	GTP-sensing pleiotropic transcriptional regulator CodY	Derived by automated computational analysis using gene prediction method: Protein Homology.
	ERICI_RS13220	2602187	1395	yes	reverse	hslU	ATP-dependent protease ATPase subunit HslU	Derived by automated computational analysis using gene prediction method: Protein Homology.
	ERICI_RS13225	2603751	543	yes	reverse	hslV	ATP-dependent protease subunit HslV	Derived by automated computational analysis using gene prediction method: Protein Homology.
	ERICI_RS13235	2605813	2091	yes	reverse	topA	type I DNA topoisomerase	Derived by automated computational analysis using gene prediction method: Protein Homology.
	ERICI_RS13245	2609264	936	yes	reverse	sucD	succinate--CoA ligase subunit alpha	Derived by automated computational analysis using gene prediction method: Protein Homology.
	ERICI_RS13250	2610256	1161	yes	reverse	sucC	ADP-forming succinate--CoA ligase subunit beta	Derived by automated computational analysis using gene prediction method: Protein Homology.
	ERICI_RS13255	2611804	261	yes	reverse		hypothetical protein	Derived by automated computational analysis using gene prediction method: Protein Homology.
	ERICI_RS13260	2612096	396	yes	reverse		hypothetical protein	Derived by automated computational analysis using gene prediction method: GeneMarkS-2+.
	ERICI_RS13265	2612625	1050	yes	forward		YifB family Mg chelatase-like AAA ATPase	Derived by automated computational analysis using gene prediction method: Protein Homology.
	ERICI_RS13615	2658419	405	yes	reverse		YraN family protein	Derived by automated computational analysis using gene prediction method: Protein Homology.
	ERICI_RS13620	2658833	333	yes	reverse		EscU/YscU/HrcU family type III secretion system export apparatus switch protein	Derived by automated computational analysis using gene prediction method: Protein Homology.
	ERICI_RS13625	2659162	1812	yes	reverse		hypothetical protein	Derived by automated computational analysis using gene prediction method: GeneMarkS-2+.
	ERICI_RS13630	2661028	684	yes	reverse		ribonuclease HII	Derived by automated computational analysis using gene prediction method: Protein Homology.
	ERICI_RS13635	2662004	882	yes	reverse	ylqF	ribosome biogenesis GTPase YlqF	Derived by automated computational analysis using gene prediction method: Protein Homology.
	ERICI_RS13640	2662977	603	yes	reverse	lepB	signal peptidase I	Derived by automated computational analysis using gene prediction method: Protein Homology.
	ERICI_RS13645	2663691	342	yes	reverse	rplS	50S ribosomal protein L19	Derived by automated computational analysis using gene prediction method: Protein Homology.
	ERICI_RS13650	2664175	753	yes	reverse	trmD	tRNA (guanosine(37)-N1)-methyltransferase TrmD	Derived by automated computational analysis using gene prediction method: Protein Homology.
	ERICI_RS13655	2664924	522	yes	reverse	rimM	ribosome maturation factor RimM	Derived by automated computational analysis using gene prediction method: Protein Homology.
	ERICI_RS13660	2665671	231	yes	reverse		KH domain-containing protein	Derived by automated computational analysis using gene prediction method: Protein Homology.
	ERICI_RS13665	2665924	273	yes	reverse	rpsP	30S ribosomal protein S16	Derived by automated computational analysis using gene prediction method: Protein Homology.
	ERICI_RS13670	2666238	1368	yes	reverse	ffh	signal recognition particle protein	Derived by automated computational analysis using gene prediction method: Protein Homology.
	ERICI_RS13675	2667635	363	yes	reverse		putative DNA-binding protein	Derived by automated computational analysis using gene prediction method: Protein Homology.
	ERICI_RS13680	2668131	1008	yes	reverse	ftsY	signal recognition particle-docking protein FtsY	Derived by automated computational analysis using gene prediction method: Protein Homology.
	ERICI_RS13685	2669223	3579	yes	reverse	smc	chromosome segregation protein SMC	Derived by automated computational analysis using gene prediction method: Protein Homology.
	ERICI_RS13690	2672970	702	yes	reverse		ribonuclease III	Derived by automated computational analysis using gene prediction method: Protein Homology.
	ERICI_RS13695	2673851	1236	yes	reverse	fabF	beta-ketoacyl-ACP synthase II	Derived by automated computational analysis using gene prediction method: Protein Homology.
	ERICI_RS13700	2675176	234	yes	reverse	acpP	acyl carrier protein	Derived by automated computational analysis using gene prediction method: Protein Homology.
	ERICI_RS13705	2675528	741	yes	reverse	fabG	3-oxoacyl-[acyl-carrier-protein] reductase	Derived by automated computational analysis using gene prediction method: Protein Homology.
	ERICI_RS13710	2676368	936	yes	reverse	fabD	ACP S-malonyltransferase	Derived by automated computational analysis using gene prediction method: Protein Homology.
	ERICI_RS13715	2677335	987	yes	reverse		ketoacyl-ACP synthase III	Derived by automated computational analysis using gene prediction method: Protein Homology.
	ERICI_RS13720	2678332	987	yes	reverse	plsX	phosphate acyltransferase PlsX	Derived by automated computational analysis using gene prediction method: Protein Homology.
	ERICI_RS13725	2679320	591	yes	reverse	fapR	transcription factor FapR	Derived by automated computational analysis using gene prediction method: Protein Homology.
	ERICI_RS13730	2680086	174	yes	reverse	rpmF	50S ribosomal protein L32	Derived by automated computational analysis using gene prediction method: Protein Homology.
	ERICI_RS13735	2680378	309	yes	reverse		DUF177 domain-containing protein	Derived by automated computational analysis using gene prediction method: Protein Homology.
	ERICI_RS13740	2680977	1074	yes	reverse		PDZ domain-containing protein	Derived by automated computational analysis using gene prediction method: Protein Homology.
	ERICI_RS13745	2682235	1350	yes	forward		spore cortex formation factor-like protein	Derived by automated computational analysis using gene prediction method: GeneMarkS-2+.
	ERICI_RS13750	2683595	510	yes	reverse	coaD	pantetheine-phosphate adenylyltransferase	Derived by automated computational analysis using gene prediction method: Protein Homology.
	ERICI_RS13755	2684122	558	yes	reverse	rsmD	16S rRNA (guanine(966)-N(2))-methyltransferase RsmD	Derived by automated computational analysis using gene prediction method: Protein Homology.
	ERICI_RS13760	2685229	198	yes	reverse		helix-turn-helix transcriptional regulator	Derived by automated computational analysis using gene prediction method: Protein Homology.
	ERICI_RS13770	2686052	390	yes	reverse		hypothetical protein	Derived by automated computational analysis using gene prediction method: Protein Homology.
	ERICI_RS13780	2687703	1332	yes	reverse		lytic polysaccharide monooxygenase	Derived by automated computational analysis using gene prediction method: Protein Homology.
	ERICI_RS13830	2695199	204	yes	reverse		hypothetical protein	Derived by automated computational analysis using gene prediction method: GeneMarkS-2+.
	ERICI_RS13860	2698889	204	yes	forward		hypothetical protein	Derived by automated computational analysis using gene prediction method: GeneMarkS-2+.
	ERICI_RS13870	2700206	1251	yes	reverse		Glu/Leu/Phe/Val dehydrogenase	Derived by automated computational analysis using gene prediction method: Protein Homology.
	ERICI_RS13875	2701612	1332	yes	reverse		HAMP domain-containing histidine kinase	Derived by automated computational analysis using gene prediction method: Protein Homology.
	ERICI_RS13890	2704436	1248	yes	reverse		DNA polymerase IV	Derived by automated computational analysis using gene prediction method: Protein Homology.
	ERICI_RS13900	2706239	1056	yes	reverse	arsB	ACR3 family arsenite efflux transporter	Derived by automated computational analysis using gene prediction method: Protein Homology.
	ERICI_RS13905	2707323	348	yes	reverse		winged helix-turn-helix transcriptional regulator	Derived by automated computational analysis using gene prediction method: Protein Homology.
	ERICI_RS13915	2708333	363	yes	reverse		helix-turn-helix transcriptional regulator	Derived by automated computational analysis using gene prediction method: Protein Homology.
	ERICI_RS13920	2708905	2133	yes	forward	cadA	cadmium-translocating P-type ATPase	Derived by automated computational analysis using gene prediction method: Protein Homology.
	ERICI_RS13970	2719720	636	yes	reverse		NAD(P)-dependent oxidoreductase	Derived by automated computational analysis using gene prediction method: Protein Homology.
	ERICI_RS13975	2720638	1320	yes	reverse		HlyC/CorC family transporter	Derived by automated computational analysis using gene prediction method: Protein Homology.
	ERICI_RS13980	2722197	228	yes	reverse		DUF3889 domain-containing protein	Derived by automated computational analysis using gene prediction method: Protein Homology.
	ERICI_RS13985	2722653	288	yes	reverse		stage VI sporulation protein F	Derived by automated computational analysis using gene prediction method: Protein Homology.
	ERICI_RS13990	2723125	591	yes	forward		HEAT repeat domain-containing protein	Derived by automated computational analysis using gene prediction method: Protein Homology.
	ERICI_RS13995	2723847	2043	yes	reverse	recG	ATP-dependent DNA helicase RecG	Derived by automated computational analysis using gene prediction method: Protein Homology.
	ERICI_RS14000	2725889	861	yes	reverse		DegV family protein	Derived by automated computational analysis using gene prediction method: Protein Homology.
	ERICI_RS14005	2726791	1761	yes	reverse		DAK2 domain-containing protein	Derived by automated computational analysis using gene prediction method: Protein Homology.
	ERICI_RS14010	2728570	360	yes	reverse		Asp23/Gls24 family envelope stress response protein	Derived by automated computational analysis using gene prediction method: Protein Homology.
	ERICI_RS14015	2729221	189	yes	forward		50S ribosomal protein L28	Derived by automated computational analysis using gene prediction method: Protein Homology.
	ERICI_RS14020	2729799	81	yes	reverse		stage V sporulation protein SpoVM	Derived by automated computational analysis using gene prediction method: Protein Homology.
	ERICI_RS14025	2730218	663	yes	reverse		ribulose-phosphate 3-epimerase	Derived by automated computational analysis using gene prediction method: Protein Homology.
	ERICI_RS14030	2730883	900	yes	reverse	rsgA	ribosome small subunit-dependent GTPase A	Derived by automated computational analysis using gene prediction method: Protein Homology.
	ERICI_RS14040	2733858	759	yes	reverse		Stp1/IreP family PP2C-type Ser/Thr phosphatase	Derived by automated computational analysis using gene prediction method: Protein Homology.
	ERICI_RS14045	2734636	1065	yes	reverse	rlmN	23S rRNA (adenine(2503)-C(2))-methyltransferase RlmN	Derived by automated computational analysis using gene prediction method: Protein Homology.
	ERICI_RS14050	2735797	1386	yes	reverse	rsmB	16S rRNA (cytosine(967)-C(5))-methyltransferase RsmB	Derived by automated computational analysis using gene prediction method: Protein Homology.
	ERICI_RS14055	2737279	954	yes	reverse		methionyl-tRNA formyltransferase	Derived by automated computational analysis using gene prediction method: Protein Homology.
	ERICI_RS14060	2738232	483	yes	reverse	def	peptide deformylase	Derived by automated computational analysis using gene prediction method: Protein Homology.
	ERICI_RS14065	2738766	2487	yes	reverse	priA	primosomal protein N'	Derived by automated computational analysis using gene prediction method: Protein Homology.
	ERICI_RS14070	2741252	1212	yes	reverse	coaBC	bifunctional phosphopantothenoylcysteine decarboxylase/phosphopantothenate--cysteine ligase CoaBC	Derived by automated computational analysis using gene prediction method: Protein Homology.
	ERICI_RS14075	2742526	201	yes	reverse		DNA-directed RNA polymerase subunit omega	Derived by automated computational analysis using gene prediction method: Protein Homology.
	ERICI_RS14080	2742728	642	yes	reverse	gmk	guanylate kinase	Derived by automated computational analysis using gene prediction method: Protein Homology.
	ERICI_RS14090	2743652	885	yes	reverse		YicC family protein	Derived by automated computational analysis using gene prediction method: Protein Homology.
	ERICI_RS14095	2744573	1899	yes	reverse		bifunctional homocysteine S-methyltransferase/methylenetetrahydrofolate reductase	Derived by automated computational analysis using gene prediction method: Protein Homology.
	ERICI_RS14100	2746824	840	yes	reverse		diaminopimelate epimerase	Derived by automated computational analysis using gene prediction method: Protein Homology.
	ERICI_RS14105	2747787	2778	yes	reverse		calcium-translocating P-type ATPase, SERCA-type	Derived by automated computational analysis using gene prediction method: Protein Homology.
	ERICI_RS14110	2750767	1788	yes	forward		NFACT family protein	Derived by automated computational analysis using gene prediction method: Protein Homology.
	ERICI_RS14115	2752762	873	yes	reverse	galU	UTP--glucose-1-phosphate uridylyltransferase GalU	Derived by automated computational analysis using gene prediction method: Protein Homology.
	ERICI_RS14120	2753636	840	yes	reverse		PHP domain-containing protein	Derived by automated computational analysis using gene prediction method: Protein Homology.
	ERICI_RS14125	2754498	912	yes	reverse		LysR family transcriptional regulator	Derived by automated computational analysis using gene prediction method: Protein Homology.
	ERICI_RS14130	2755504	438	yes	reverse		hypothetical protein	Derived by automated computational analysis using gene prediction method: Protein Homology.
	ERICI_RS14135	2756161	264	yes	reverse		YlbG family protein	Derived by automated computational analysis using gene prediction method: Protein Homology.
	ERICI_RS14140	2756483	1008	yes	forward		asparaginase	Derived by automated computational analysis using gene prediction method: Protein Homology.
	ERICI_RS14145	2757502	459	yes	reverse		YlbF family regulator	Derived by automated computational analysis using gene prediction method: Protein Homology.
	ERICI_RS14150	2758187	837	yes	reverse		YhcN/YlaJ family sporulation lipoprotein	Derived by automated computational analysis using gene prediction method: Protein Homology.
	ERICI_RS14160	2759402	417	yes	reverse		CBS domain-containing protein	Derived by automated computational analysis using gene prediction method: Protein Homology.
	ERICI_RS14170	2760955	345	yes	forward		hypothetical protein	Derived by automated computational analysis using gene prediction method: Protein Homology.
	ERICI_RS14175	2761309	1167	yes	forward	ftsW	putative lipid II flippase FtsW	Derived by automated computational analysis using gene prediction method: Protein Homology.
	ERICI_RS14180	2762609	387	yes	reverse		Asp23/Gls24 family envelope stress response protein	Derived by automated computational analysis using gene prediction method: Protein Homology.
	ERICI_RS14185	2763154	1044	yes	forward	cax	calcium/proton exchanger	Derived by automated computational analysis using gene prediction method: Protein Homology.
	ERICI_RS14190	2764267	285	yes	reverse		YlaN family protein	Derived by automated computational analysis using gene prediction method: Protein Homology.
	ERICI_RS14195	2764723	249	yes	reverse		HPr family phosphocarrier protein	Derived by automated computational analysis using gene prediction method: Protein Homology.
	ERICI_RS14200	2765083	696	yes	reverse		TVP38/TMEM64 family protein	Derived by automated computational analysis using gene prediction method: Protein Homology.
	ERICI_RS14210	2768359	600	yes	forward	rpsD	30S ribosomal protein S4	Derived by automated computational analysis using gene prediction method: Protein Homology.
	ERICI_RS14215	2769309	2805	yes	forward		penicillin-binding protein	Derived by automated computational analysis using gene prediction method: Protein Homology.
	ERICI_RS14220	2772266	1725	yes	reverse	acsA	acetate--CoA ligase	Derived by automated computational analysis using gene prediction method: Protein Homology.
	ERICI_RS14225	2774206	639	yes	forward		GNAT family N-acetyltransferase	Derived by automated computational analysis using gene prediction method: Protein Homology.
	ERICI_RS14230	2774876	1179	yes	forward		acetoin utilization protein AcuC	Derived by automated computational analysis using gene prediction method: Protein Homology.
	ERICI_RS14235	2776162	693	yes	reverse		5'-methylthioadenosine/adenosylhomocysteine nucleosidase	Derived by automated computational analysis using gene prediction method: Protein Homology.
	ERICI_RS14240	2776907	1008	yes	reverse	ccpA	catabolite control protein A	Derived by automated computational analysis using gene prediction method: Protein Homology.
	ERICI_RS14245	2778102	411	yes	reverse		hypothetical protein	Derived by automated computational analysis using gene prediction method: GeneMarkS-2+.
	ERICI_RS14250	2778651	534	yes	reverse		type 1 glutamine amidotransferase	Derived by automated computational analysis using gene prediction method: Protein Homology.
	ERICI_RS14260	2780924	1893	yes	reverse		PTS transporter subunit EIIC	Derived by automated computational analysis using gene prediction method: Protein Homology.
	ERICI_RS14270	2784063	426	yes	reverse		CoA-binding protein	Derived by automated computational analysis using gene prediction method: Protein Homology.
	ERICI_RS14275	2784507	792	yes	reverse		C39 family peptidase	Derived by automated computational analysis using gene prediction method: Protein Homology.
	ERICI_RS14280	2785339	1293	yes	reverse	aroA	3-phosphoshikimate 1-carboxyvinyltransferase	Derived by automated computational analysis using gene prediction method: Protein Homology.
	ERICI_RS14290	2787112	387	yes	reverse	crcB	fluoride efflux transporter CrcB	Derived by automated computational analysis using gene prediction method: Protein Homology.
	ERICI_RS14295	2787602	519	yes	reverse		shikimate kinase	Derived by automated computational analysis using gene prediction method: Protein Homology.
	ERICI_RS22890	2792623	141	yes	reverse		hypothetical protein	Derived by automated computational analysis using gene prediction method: GeneMarkS-2+.
	ERICI_RS14320	2793300	264	yes	forward		hypothetical protein	Derived by automated computational analysis using gene prediction method: Protein Homology.
	ERICI_RS14325	2793565	1413	yes	reverse	gndA	NADP-dependent phosphogluconate dehydrogenase	Derived by automated computational analysis using gene prediction method: Protein Homology.
	ERICI_RS14620	2842082	1806	yes	reverse		M3 family oligoendopeptidase	Derived by automated computational analysis using gene prediction method: Protein Homology.
	ERICI_RS14625	2844110	201	yes	forward		YycC family protein	Derived by automated computational analysis using gene prediction method: Protein Homology.
	ERICI_RS14630	2844312	237	yes	forward		hypothetical protein	Derived by automated computational analysis using gene prediction method: Protein Homology.
	ERICI_RS14635	2844676	702	yes	reverse		DUF2225 domain-containing protein	Derived by automated computational analysis using gene prediction method: Protein Homology.
	ERICI_RS14640	2845405	384	yes	reverse		globin	Derived by automated computational analysis using gene prediction method: Protein Homology.
	ERICI_RS14645	2846106	1245	yes	forward	ylbJ	sporulation integral membrane protein YlbJ	Derived by automated computational analysis using gene prediction method: Protein Homology.
	ERICI_RS14650	2847494	807	yes	forward		NAD kinase	Derived by automated computational analysis using gene prediction method: Protein Homology.
	ERICI_RS14660	2849977	420	yes	reverse		YutD family protein	Derived by automated computational analysis using gene prediction method: Protein Homology.
	ERICI_RS14665	2850434	894	yes	reverse	lipA	lipoyl synthase	Derived by automated computational analysis using gene prediction method: Protein Homology.
	ERICI_RS14670	2851516	1077	yes	forward		M23 family metallopeptidase	Derived by automated computational analysis using gene prediction method: Protein Homology.
	ERICI_RS14675	2852647	819	yes	reverse	yunB	sporulation protein YunB	Derived by automated computational analysis using gene prediction method: Protein Homology.
	ERICI_RS14680	2853579	276	yes	reverse		hypothetical protein	Derived by automated computational analysis using gene prediction method: GeneMarkS-2+.
	ERICI_RS14705	2857262	939	yes	reverse	cysK	cysteine synthase A	Derived by automated computational analysis using gene prediction method: Protein Homology.
	ERICI_RS14710	2858224	819	yes	reverse		RNA methyltransferase	Derived by automated computational analysis using gene prediction method: Protein Homology.
	ERICI_RS14715	2859045	660	yes	reverse		TrkA family potassium uptake protein	Derived by automated computational analysis using gene prediction method: Protein Homology.
	ERICI_RS14720	2859867	204	yes	forward	sspI	small acid-soluble spore protein SspI	Derived by automated computational analysis using gene prediction method: Protein Homology.
	ERICI_RS14725	2860331	762	yes	reverse		YheC/YheD family protein	Derived by automated computational analysis using gene prediction method: Protein Homology.
	ERICI_RS14730	2861089	1128	yes	reverse		glycosyltransferase family 4 protein	Derived by automated computational analysis using gene prediction method: Protein Homology.
	ERICI_RS14735	2862408	1587	yes	reverse		peptide chain release factor 3	Derived by automated computational analysis using gene prediction method: Protein Homology.
	ERICI_RS14740	2864112	846	yes	reverse		metallophosphoesterase	Derived by automated computational analysis using gene prediction method: Protein Homology.
	ERICI_RS14745	2864957	189	yes	reverse		hypothetical protein	Derived by automated computational analysis using gene prediction method: GeneMarkS-2+.
	ERICI_RS14750	2865269	1953	yes	reverse		ABC transporter permease	Derived by automated computational analysis using gene prediction method: Protein Homology.
	ERICI_RS14760	2868160	1518	yes	reverse		ABC transporter substrate-binding protein	Derived by automated computational analysis using gene prediction method: Protein Homology.
	ERICI_RS14765	2869793	963	yes	reverse		carbohydrate ABC transporter permease	Derived by automated computational analysis using gene prediction method: Protein Homology.
	ERICI_RS14770	2870773	930	yes	reverse		sugar ABC transporter permease	Derived by automated computational analysis using gene prediction method: Protein Homology.
	ERICI_RS14780	2872040	1563	yes	reverse		response regulator transcription factor	Derived by automated computational analysis using gene prediction method: Protein Homology.
	ERICI_RS14795	2875779	3138	yes	forward		alpha-mannosidase	Derived by automated computational analysis using gene prediction method: Protein Homology.
	ERICI_RS14810	2883328	1071	yes	reverse		sensor histidine kinase	Derived by automated computational analysis using gene prediction method: Protein Homology.
	ERICI_RS14815	2884442	699	yes	reverse		response regulator transcription factor	Derived by automated computational analysis using gene prediction method: Protein Homology.
	ERICI_RS14820	2885255	1536	yes	reverse		glucose-6-phosphate dehydrogenase	Derived by automated computational analysis using gene prediction method: Protein Homology.
	ERICI_RS14825	2886944	315	yes	forward		hypothetical protein	Derived by automated computational analysis using gene prediction method: GeneMarkS-2+.
	ERICI_RS14830	2887557	498	yes	reverse		GNAT family N-acetyltransferase	Derived by automated computational analysis using gene prediction method: Protein Homology.
	ERICI_RS14835	2888596	645	yes	reverse		response regulator transcription factor	Derived by automated computational analysis using gene prediction method: Protein Homology.
	ERICI_RS14845	2890313	666	yes	reverse		cell wall-active antibiotics response protein	Derived by automated computational analysis using gene prediction method: Protein Homology.
	ERICI_RS14850	2891259	456	yes	forward		hypothetical protein	Derived by automated computational analysis using gene prediction method: GeneMarkS-2+.
	ERICI_RS14855	2891824	1005	yes	reverse	moaA	GTP 3',8-cyclase MoaA	Derived by automated computational analysis using gene prediction method: Protein Homology.
	ERICI_RS14865	2893703	384	yes	reverse		hypothetical protein	Derived by automated computational analysis using gene prediction method: Protein Homology.
	ERICI_RS14975	2902671	900	yes	reverse		hypothetical protein	Derived by automated computational analysis using gene prediction method: Protein Homology.
	ERICI_RS14980	2903689	402	yes	forward		hypothetical protein	Derived by automated computational analysis using gene prediction method: Protein Homology.
	ERICI_RS14985	2904279	1701	yes	reverse		epimerase-like protein for modification of peptidoglycan	Derived by automated computational analysis using gene prediction method: Protein Homology.
	ERICI_RS14990	2906133	435	yes	reverse	perR	peroxide-responsive transcriptional repressor PerR	Derived by automated computational analysis using gene prediction method: Protein Homology.
	ERICI_RS14995	2906692	600	yes	reverse		hypothetical protein	Derived by automated computational analysis using gene prediction method: Protein Homology.
	ERICI_RS15005	2907613	609	yes	reverse		sigma-70 family RNA polymerase sigma factor	Derived by automated computational analysis using gene prediction method: Protein Homology.
	ERICI_RS15010	2908546	324	yes	reverse		GNAT family N-acetyltransferase	Derived by automated computational analysis using gene prediction method: Protein Homology.
	ERICI_RS15020	2909151	1449	yes	reverse	gatB	Asp-tRNA(Asn)/Glu-tRNA(Gln) amidotransferase subunit GatB	Derived by automated computational analysis using gene prediction method: Protein Homology.
	ERICI_RS15025	2910618	1458	yes	reverse	gatA	Asp-tRNA(Asn)/Glu-tRNA(Gln) amidotransferase subunit GatA	Derived by automated computational analysis using gene prediction method: Protein Homology.
	ERICI_RS15030	2912109	288	yes	reverse	gatC	Asp-tRNA(Asn)/Glu-tRNA(Gln) amidotransferase subunit GatC	Derived by automated computational analysis using gene prediction method: Protein Homology.
	ERICI_RS15035	2912612	1065	yes	forward		EAL domain-containing protein	Derived by automated computational analysis using gene prediction method: Protein Homology.
	ERICI_RS15040	2913771	381	yes	reverse		hypothetical protein	Derived by automated computational analysis using gene prediction method: Protein Homology.
	ERICI_RS15055	2914802	624	yes	reverse		MBL fold metallo-hydrolase	Derived by automated computational analysis using gene prediction method: Protein Homology.
	ERICI_RS15060	2915449	567	yes	reverse		thioredoxin family protein	Derived by automated computational analysis using gene prediction method: Protein Homology.
	ERICI_RS15065	2916131	606	yes	reverse		DedA family protein	Derived by automated computational analysis using gene prediction method: Protein Homology.
	ERICI_RS15070	2916930	453	yes	forward		cupredoxin domain-containing protein	Derived by automated computational analysis using gene prediction method: Protein Homology.
	ERICI_RS15075	2917460	312	yes	forward		hypothetical protein	Derived by automated computational analysis using gene prediction method: Protein Homology.
	ERICI_RS15080	2918119	579	yes	forward		TetR/AcrR family transcriptional regulator	Derived by automated computational analysis using gene prediction method: Protein Homology.
	ERICI_RS15130	2930363	1317	yes	reverse		dicarboxylate/amino acid:cation symporter	Derived by automated computational analysis using gene prediction method: Protein Homology.
	ERICI_RS15135	2931967	984	yes	reverse		hypothetical protein	Derived by automated computational analysis using gene prediction method: GeneMarkS-2+.
	ERICI_RS15150	2935360	279	yes	reverse		hypothetical protein	Derived by automated computational analysis using gene prediction method: GeneMarkS-2+.
	ERICI_RS15160	2936411	798	yes	reverse		C39 family peptidase	Derived by automated computational analysis using gene prediction method: Protein Homology.
	ERICI_RS15165	2937426	1458	yes	forward	cls	cardiolipin synthase	Derived by automated computational analysis using gene prediction method: Protein Homology.
	ERICI_RS15170	2939069	1029	yes	reverse		thermonuclease family protein	Derived by automated computational analysis using gene prediction method: Protein Homology.
	ERICI_RS15185	2941614	1194	yes	reverse		pyridoxal phosphate-dependent aminotransferase	Derived by automated computational analysis using gene prediction method: Protein Homology.
	ERICI_RS15190	2942833	1560	yes	reverse	malX	PTS maltose transporter subunit IICB	Derived by automated computational analysis using gene prediction method: Protein Homology.
	ERICI_RS15195	2945158	249	yes	forward		hypothetical protein	Derived by automated computational analysis using gene prediction method: Protein Homology.
	ERICI_RS15200	2945413	264	yes	forward		hypothetical protein	Derived by automated computational analysis using gene prediction method: Protein Homology.
	ERICI_RS15205	2945860	942	yes	reverse		alpha/beta hydrolase	Derived by automated computational analysis using gene prediction method: Protein Homology.
	ERICI_RS15210	2946983	615	yes	forward		DUF3298 and DUF4163 domain-containing protein	Derived by automated computational analysis using gene prediction method: Protein Homology.
	ERICI_RS15215	2947820	1191	yes	reverse		MFS transporter	Derived by automated computational analysis using gene prediction method: Protein Homology.
	ERICI_RS15220	2949046	690	yes	reverse		FadR family transcriptional regulator	Derived by automated computational analysis using gene prediction method: Protein Homology.
	ERICI_RS15225	2949935	291	yes	reverse		hypothetical protein	Derived by automated computational analysis using gene prediction method: GeneMarkS-2+.
	ERICI_RS22660	2950241	144	yes	reverse		hypothetical protein	Derived by automated computational analysis using gene prediction method: GeneMarkS-2+.
	ERICI_RS15235	2951115	765	yes	reverse		HAD-IA family hydrolase	Derived by automated computational analysis using gene prediction method: Protein Homology.
	ERICI_RS15590	3016163	1530	yes	reverse	ahpF	alkyl hydroperoxide reductase subunit F	Derived by automated computational analysis using gene prediction method: Protein Homology.
	ERICI_RS15595	3017704	564	yes	reverse	ahpC	peroxiredoxin	Derived by automated computational analysis using gene prediction method: Protein Homology.
	ERICI_RS15890	3077211	1125	yes	reverse		M20/M25/M40 family metallo-hydrolase	Derived by automated computational analysis using gene prediction method: Protein Homology.
	ERICI_RS22700	3078411	99	yes	forward	prli42	stressosome-associated protein Prli42	Derived by automated computational analysis using gene prediction method: Protein Homology.
	ERICI_RS15895	3078514	1362	yes	reverse		2-oxo acid dehydrogenase subunit E2	Derived by automated computational analysis using gene prediction method: Protein Homology.
	ERICI_RS15900	3079896	981	yes	reverse		alpha-ketoacid dehydrogenase subunit beta	Derived by automated computational analysis using gene prediction method: Protein Homology.
	ERICI_RS15905	3080895	999	yes	reverse		thiamine pyrophosphate-dependent dehydrogenase E1 component subunit alpha	Derived by automated computational analysis using gene prediction method: Protein Homology.
	ERICI_RS15910	3081993	1431	yes	reverse	lpdA	dihydrolipoyl dehydrogenase	Derived by automated computational analysis using gene prediction method: Protein Homology.
	ERICI_RS15915	3083606	300	yes	forward		DUF2627 domain-containing protein	Derived by automated computational analysis using gene prediction method: Protein Homology.
	ERICI_RS15920	3084001	339	yes	reverse		carboxymuconolactone decarboxylase family protein	Derived by automated computational analysis using gene prediction method: Protein Homology.
	ERICI_RS15925	3084431	192	yes	reverse		hypothetical protein	Derived by automated computational analysis using gene prediction method: GeneMarkS-2+.
	ERICI_RS15930	3084659	252	yes	reverse		hypothetical protein	Derived by automated computational analysis using gene prediction method: Protein Homology.
	ERICI_RS15935	3085018	273	yes	forward		hypothetical protein	Derived by automated computational analysis using gene prediction method: Protein Homology.
	ERICI_RS15940	3085426	240	yes	reverse		hypothetical protein	Derived by automated computational analysis using gene prediction method: GeneMarkS-2+.
	ERICI_RS15950	3086620	1326	yes	reverse	brnQ	branched-chain amino acid transport system II carrier protein	Derived by automated computational analysis using gene prediction method: Protein Homology.
	ERICI_RS15955	3088299	882	yes	reverse		metal ABC transporter permease	Derived by automated computational analysis using gene prediction method: Protein Homology.
	ERICI_RS15960	3089177	933	yes	reverse		metal ABC transporter permease	Derived by automated computational analysis using gene prediction method: Protein Homology.
	ERICI_RS15965	3090163	753	yes	reverse		metal ABC transporter ATP-binding protein	Derived by automated computational analysis using gene prediction method: Protein Homology.
	ERICI_RS15970	3090931	966	yes	reverse		zinc ABC transporter substrate-binding protein	Derived by automated computational analysis using gene prediction method: Protein Homology.
	ERICI_RS15980	3092684	294	yes	forward		hypothetical protein	Derived by automated computational analysis using gene prediction method: GeneMarkS-2+.
	ERICI_RS15985	3093559	1422	yes	reverse		PTS transporter subunit EIIC	Derived by automated computational analysis using gene prediction method: Protein Homology.
	ERICI_RS16000	3097818	792	yes	reverse	spo0A	sporulation transcription factor Spo0A	Derived by automated computational analysis using gene prediction method: Protein Homology.
	ERICI_RS16005	3098795	1335	yes	reverse	spoIVB	SpoIVB peptidase	Derived by automated computational analysis using gene prediction method: Protein Homology.
	ERICI_RS16010	3100282	1731	yes	reverse	recN	DNA repair protein RecN	Derived by automated computational analysis using gene prediction method: Protein Homology.
	ERICI_RS16015	3102026	447	yes	reverse	argR	transcriptional regulator ArgR	Derived by automated computational analysis using gene prediction method: Protein Homology.
	ERICI_RS16020	3102469	462	yes	reverse		hypothetical protein	Derived by automated computational analysis using gene prediction method: Protein Homology.
	ERICI_RS16025	3103005	843	yes	reverse		TlyA family RNA methyltransferase	Derived by automated computational analysis using gene prediction method: Protein Homology.
	ERICI_RS16030	3103883	1893	yes	reverse		1-deoxy-D-xylulose-5-phosphate synthase	Derived by automated computational analysis using gene prediction method: Protein Homology.
	ERICI_RS16045	3106717	897	yes	reverse		polyprenyl synthetase family protein	Derived by automated computational analysis using gene prediction method: Protein Homology.
	ERICI_RS16055	3107866	1362	yes	reverse		exodeoxyribonuclease VII large subunit	Derived by automated computational analysis using gene prediction method: Protein Homology.
	ERICI_RS16065	3110225	450	yes	reverse	nusB	transcription antitermination factor NusB	Derived by automated computational analysis using gene prediction method: Protein Homology.
	ERICI_RS16070	3110769	228	yes	reverse		DUF2273 domain-containing protein	Derived by automated computational analysis using gene prediction method: Protein Homology.
	ERICI_RS16075	3111009	561	yes	reverse	amaP	alkaline shock response membrane anchor protein AmaP	Derived by automated computational analysis using gene prediction method: Protein Homology.
	ERICI_RS16080	3111685	405	yes	reverse		Asp23/Gls24 family envelope stress response protein	Derived by automated computational analysis using gene prediction method: Protein Homology.
	ERICI_RS16085	3112229	1359	yes	reverse	accC	acetyl-CoA carboxylase biotin carboxylase subunit	Derived by automated computational analysis using gene prediction method: Protein Homology.
	ERICI_RS16090	3113605	498	yes	reverse	accB	acetyl-CoA carboxylase biotin carboxyl carrier protein	Derived by automated computational analysis using gene prediction method: Protein Homology.
	ERICI_RS16095	3114367	675	yes	reverse		SpoIIIAH-like family protein	Derived by automated computational analysis using gene prediction method: Protein Homology.
	ERICI_RS16100	3115064	642	yes	reverse	spoIIIAG	stage III sporulation protein AG	Derived by automated computational analysis using gene prediction method: Protein Homology.
	ERICI_RS16105	3115746	741	yes	reverse	spoIIIAF	stage III sporulation protein AF	Derived by automated computational analysis using gene prediction method: Protein Homology.
	ERICI_RS16110	3116534	1197	yes	reverse	spoIIIAE	stage III sporulation protein AE	Derived by automated computational analysis using gene prediction method: Protein Homology.
	ERICI_RS16115	3117758	390	yes	reverse	spoIIIAD	stage III sporulation protein AD	Derived by automated computational analysis using gene prediction method: Protein Homology.
	ERICI_RS16120	3118158	204	yes	reverse	spoIIIAC	stage III sporulation protein AC	Derived by automated computational analysis using gene prediction method: Protein Homology.
	ERICI_RS16130	3118883	1014	yes	reverse	spoIIIAA	stage III sporulation protein AA	Derived by automated computational analysis using gene prediction method: Protein Homology.
	ERICI_RS16135	3120031	267	yes	reverse		YqhV family protein	Derived by automated computational analysis using gene prediction method: Protein Homology.
	ERICI_RS16140	3120468	840	yes	forward		phosphosulfolactate synthase	Derived by automated computational analysis using gene prediction method: Protein Homology.
	ERICI_RS16150	3122086	465	yes	forward		DUF441 domain-containing protein	Derived by automated computational analysis using gene prediction method: Protein Homology.
	ERICI_RS16155	3122563	1257	yes	reverse		aspartate kinase	Derived by automated computational analysis using gene prediction method: Protein Homology.
	ERICI_RS16160	3124089	558	yes	reverse	efp	elongation factor P	Derived by automated computational analysis using gene prediction method: Protein Homology.
	ERICI_RS16165	3124697	1077	yes	reverse		aminopeptidase P family protein	Derived by automated computational analysis using gene prediction method: Protein Homology.
	ERICI_RS16170	3125773	456	yes	reverse	aroQ	type II 3-dehydroquinate dehydratase	Derived by automated computational analysis using gene prediction method: Protein Homology.
	ERICI_RS16175	3126381	558	yes	reverse		hypothetical protein	Derived by automated computational analysis using gene prediction method: Protein Homology.
	ERICI_RS16180	3127193	879	yes	forward		DUF1385 domain-containing protein	Derived by automated computational analysis using gene prediction method: Protein Homology.
	ERICI_RS16185	3128074	261	yes	forward		hypothetical protein	Derived by automated computational analysis using gene prediction method: Protein Homology.
	ERICI_RS16190	3128415	963	yes	reverse		patatin-like phospholipase family protein	Derived by automated computational analysis using gene prediction method: Protein Homology.
	ERICI_RS16195	3129637	429	yes	reverse	mntR	transcriptional regulator MntR	Derived by automated computational analysis using gene prediction method: Protein Homology.
	ERICI_RS16200	3130159	867	yes	reverse		YitT family protein	Derived by automated computational analysis using gene prediction method: Protein Homology.
	ERICI_RS16210	3132384	711	yes	reverse		sulfite exporter TauE/SafE family protein	Derived by automated computational analysis using gene prediction method: Protein Homology.
	ERICI_RS16215	3133134	816	yes	reverse		metal ABC transporter permease	Derived by automated computational analysis using gene prediction method: Protein Homology.
	ERICI_RS16220	3133968	777	yes	reverse		metal ABC transporter ATP-binding protein	Derived by automated computational analysis using gene prediction method: Protein Homology.
	ERICI_RS16225	3134885	939	yes	reverse		zinc ABC transporter substrate-binding protein	Derived by automated computational analysis using gene prediction method: Protein Homology.
	ERICI_RS16230	3136021	1986	yes	reverse	metG	methionine--tRNA ligase	Derived by automated computational analysis using gene prediction method: Protein Homology.
	ERICI_RS16235	3138360	249	yes	reverse	yidD	membrane protein insertion efficiency factor YidD	Derived by automated computational analysis using gene prediction method: Protein Homology.
	ERICI_RS16240	3138608	417	yes	reverse		transcriptional repressor	Derived by automated computational analysis using gene prediction method: Protein Homology.
	ERICI_RS16260	3143136	846	yes	forward		divergent polysaccharide deacetylase family protein	Derived by automated computational analysis using gene prediction method: Protein Homology.
	ERICI_RS16270	3145336	1440	yes	reverse		alanine:cation symporter family protein	Derived by automated computational analysis using gene prediction method: Protein Homology.
	ERICI_RS16280	3147934	1155	yes	forward		polysaccharide deacetylase family protein	Derived by automated computational analysis using gene prediction method: Protein Homology.
	ERICI_RS16285	3149204	864	yes	reverse		MurR/RpiR family transcriptional regulator	Derived by automated computational analysis using gene prediction method: Protein Homology.
	ERICI_RS16290	3150180	1278	yes	reverse		(Fe-S)-binding protein	Derived by automated computational analysis using gene prediction method: Protein Homology.
	ERICI_RS16295	3151513	1413	yes	reverse		FAD-binding protein	Derived by automated computational analysis using gene prediction method: Protein Homology.
	ERICI_RS16300	3153217	438	yes	reverse		DNA starvation/stationary phase protection protein	Derived by automated computational analysis using gene prediction method: Protein Homology.
	ERICI_RS16310	3156087	741	yes	forward		response regulator transcription factor	Derived by automated computational analysis using gene prediction method: Protein Homology.
	ERICI_RS16320	3157138	1383	yes	forward		glycine--tRNA ligase	Derived by automated computational analysis using gene prediction method: Protein Homology.
	ERICI_RS16325	3158628	231	yes	reverse		hypothetical protein	Derived by automated computational analysis using gene prediction method: GeneMarkS-2+.
	ERICI_RS16330	3159016	879	yes	reverse		ROK family protein	Derived by automated computational analysis using gene prediction method: Protein Homology.
	ERICI_RS16335	3159934	990	yes	reverse		LacI family DNA-binding transcriptional regulator	Derived by automated computational analysis using gene prediction method: Protein Homology.
	ERICI_RS16340	3161208	2124	yes	forward		LTA synthase family protein	Derived by automated computational analysis using gene prediction method: Protein Homology.
	ERICI_RS16350	3163925	1140	yes	reverse		catalase	Derived by automated computational analysis using gene prediction method: Protein Homology.
	ERICI_RS16480	3186954	990	yes	forward		glycosyltransferase family 2 protein	Derived by automated computational analysis using gene prediction method: Protein Homology.
	ERICI_RS16485	3187973	1434	yes	forward		hypothetical protein	Derived by automated computational analysis using gene prediction method: GeneMarkS-2+.
	ERICI_RS16490	3189560	579	yes	forward		nitroreductase family protein	Derived by automated computational analysis using gene prediction method: Protein Homology.
	ERICI_RS16500	3191094	996	yes	reverse		LacI family DNA-binding transcriptional regulator	Derived by automated computational analysis using gene prediction method: Protein Homology.
	ERICI_RS16505	3192275	924	yes	reverse		alpha/beta hydrolase	Derived by automated computational analysis using gene prediction method: Protein Homology.
	ERICI_RS16510	3193422	1569	yes	reverse	pruA	L-glutamate gamma-semialdehyde dehydrogenase	Derived by automated computational analysis using gene prediction method: Protein Homology.
	ERICI_RS16515	3195017	915	yes	reverse		proline dehydrogenase	Derived by automated computational analysis using gene prediction method: Protein Homology.
	ERICI_RS16520	3196417	573	yes	forward		modifier protein of major autolysin LytC-like protein	Derived by automated computational analysis using gene prediction method: Protein Homology.
	ERICI_RS16530	3198853	921	yes	reverse		nucleoside hydrolase	Derived by automated computational analysis using gene prediction method: Protein Homology.
	ERICI_RS16535	3199973	564	yes	forward	lepB	signal peptidase I	Derived by automated computational analysis using gene prediction method: Protein Homology.
	ERICI_RS16540	3200577	783	yes	reverse		hypothetical protein	Derived by automated computational analysis using gene prediction method: GeneMarkS-2+.
	ERICI_RS16545	3201501	324	yes	reverse		hypothetical protein	Derived by automated computational analysis using gene prediction method: GeneMarkS-2+.
	ERICI_RS16600	3210728	987	yes	reverse		HD domain-containing protein	Derived by automated computational analysis using gene prediction method: Protein Homology.
	ERICI_RS16605	3211757	2244	yes	reverse		hypothetical protein	Derived by automated computational analysis using gene prediction method: Protein Homology.
	ERICI_RS16615	3215140	996	yes	reverse		cytosine permease	Derived by automated computational analysis using gene prediction method: Protein Homology.
	ERICI_RS16630	3218000	432	yes	reverse		Hsp20/alpha crystallin family protein	Derived by automated computational analysis using gene prediction method: Protein Homology.
	ERICI_RS16640	3218994	741	yes	reverse		hypothetical protein	Derived by automated computational analysis using gene prediction method: GeneMarkS-2+.
	ERICI_RS16645	3219796	639	yes	reverse		transcriptional regulator	Derived by automated computational analysis using gene prediction method: Protein Homology.
	ERICI_RS16650	3220478	615	yes	reverse		superoxide dismutase	Derived by automated computational analysis using gene prediction method: Protein Homology.
	ERICI_RS16690	3229350	849	yes	forward	dat	D-amino-acid transaminase	Derived by automated computational analysis using gene prediction method: Protein Homology.
	ERICI_RS16695	3230315	843	yes	reverse		lipoate--protein ligase family protein	Derived by automated computational analysis using gene prediction method: Protein Homology.
	ERICI_RS16700	3231331	1800	yes	forward		DEAD/DEAH box helicase	Derived by automated computational analysis using gene prediction method: Protein Homology.
	ERICI_RS16705	3233127	1020	yes	forward		hypothetical protein	Derived by automated computational analysis using gene prediction method: Protein Homology.
	ERICI_RS16710	3234268	1014	yes	forward		hypothetical protein	Derived by automated computational analysis using gene prediction method: GeneMarkS-2+.
	ERICI_RS16715	3235332	252	yes	reverse		YqzE family protein	Derived by automated computational analysis using gene prediction method: Protein Homology.
	ERICI_RS16720	3235744	651	yes	reverse		Bax inhibitor-1/YccA family protein	Derived by automated computational analysis using gene prediction method: Protein Homology.
	ERICI_RS16735	3237549	687	yes	reverse		PAS domain-containing protein	Derived by automated computational analysis using gene prediction method: Protein Homology.
	ERICI_RS16745	3238910	1320	yes	forward		hypothetical protein	Derived by automated computational analysis using gene prediction method: Protein Homology.
	ERICI_RS16765	3241346	876	yes	forward	sdaAA	L-serine ammonia-lyase, iron-sulfur-dependent, subunit alpha	Derived by automated computational analysis using gene prediction method: Protein Homology.
	ERICI_RS16770	3242291	813	yes	reverse		ATP-binding cassette domain-containing protein	Derived by automated computational analysis using gene prediction method: Protein Homology.
	ERICI_RS16775	3243121	678	yes	reverse		energy-coupling factor ABC transporter transmembrane protein	Derived by automated computational analysis using gene prediction method: Protein Homology.
	ERICI_RS16785	3244075	651	yes	reverse		energy-coupling factor ABC transporter permease	Derived by automated computational analysis using gene prediction method: Protein Homology.
	ERICI_RS16795	3245525	789	yes	reverse		sirohydrochlorin cobaltochelatase	Derived by automated computational analysis using gene prediction method: Protein Homology.
	ERICI_RS16805	3246942	735	yes	reverse	cobK	precorrin-6A reductase	Derived by automated computational analysis using gene prediction method: Protein Homology.
	ERICI_RS16810	3247673	726	yes	reverse	cobJ	precorrin-3B C(17)-methyltransferase	Derived by automated computational analysis using gene prediction method: Protein Homology.
	ERICI_RS16830	3250769	606	yes	reverse		cobalt-precorrin-7 (C(5))-methyltransferase	Derived by automated computational analysis using gene prediction method: Protein Homology.
	ERICI_RS16835	3251371	1122	yes	reverse		cobalt-precorrin-5B (C(1))-methyltransferase	Derived by automated computational analysis using gene prediction method: Protein Homology.
	ERICI_RS22720	3265312	156	yes	reverse		hypothetical protein	Derived by automated computational analysis using gene prediction method: GeneMarkS-2+.
	ERICI_RS16905	3265672	231	yes	reverse		hypothetical protein	Derived by automated computational analysis using gene prediction method: Protein Homology.
	ERICI_RS16930	3272254	867	yes	forward		class I SAM-dependent methyltransferase	Derived by automated computational analysis using gene prediction method: Protein Homology.
	ERICI_RS16940	3273866	405	yes	reverse		MarR family transcriptional regulator	Derived by automated computational analysis using gene prediction method: Protein Homology.
	ERICI_RS17005	3295856	8397	yes	reverse		hypothetical protein	Derived by automated computational analysis using gene prediction method: Protein Homology.
	ERICI_RS17010	3305682	252	yes	reverse		hypothetical protein	Derived by automated computational analysis using gene prediction method: Protein Homology.
	ERICI_RS17020	3306611	231	yes	reverse		hypothetical protein	Derived by automated computational analysis using gene prediction method: Protein Homology.
	ERICI_RS17025	3307074	192	yes	forward		hypothetical protein	Derived by automated computational analysis using gene prediction method: GeneMarkS-2+.
	ERICI_RS17030	3307497	393	yes	forward		GntR family transcriptional regulator	Derived by automated computational analysis using gene prediction method: Protein Homology.
	ERICI_RS17035	3307886	699	yes	forward		ABC transporter ATP-binding protein	Derived by automated computational analysis using gene prediction method: Protein Homology.
	ERICI_RS17040	3308600	756	yes	forward		ABC transporter permease subunit	Derived by automated computational analysis using gene prediction method: Protein Homology.
	ERICI_RS17045	3309387	924	yes	forward		ABC transporter ATP-binding protein	Derived by automated computational analysis using gene prediction method: Protein Homology.
	ERICI_RS17055	3311536	933	yes	reverse		aldo/keto reductase	Derived by automated computational analysis using gene prediction method: Protein Homology.
	ERICI_RS17065	3313732	837	yes	forward		helix-turn-helix domain-containing protein	Derived by automated computational analysis using gene prediction method: Protein Homology.
	ERICI_RS17070	3314633	2460	yes	reverse	gyrA	DNA gyrase subunit A	Derived by automated computational analysis using gene prediction method: Protein Homology.
	ERICI_RS17075	3317154	1974	yes	reverse	parE	DNA topoisomerase IV subunit B	Derived by automated computational analysis using gene prediction method: Protein Homology.
	ERICI_RS17080	3319155	993	yes	reverse		ABC transporter permease	Derived by automated computational analysis using gene prediction method: Protein Homology.
	ERICI_RS17090	3321165	813	yes	reverse		exported lipase-like protein	Derived by automated computational analysis using gene prediction method: Protein Homology.
	ERICI_RS17110	3327382	273	yes	reverse		hypothetical protein	Derived by automated computational analysis using gene prediction method: Protein Homology.
	ERICI_RS17115	3327716	666	yes	reverse	nth	endonuclease III	Derived by automated computational analysis using gene prediction method: Protein Homology.
	ERICI_RS17120	3328601	588	yes	reverse		GerMN domain-containing protein	Derived by automated computational analysis using gene prediction method: Protein Homology.
	ERICI_RS17125	3329202	1335	yes	reverse		N-acetylmuramoyl-L-alanine amidase	Derived by automated computational analysis using gene prediction method: Protein Homology.
	ERICI_RS17130	3330754	609	yes	reverse	leuD	3-isopropylmalate dehydratase small subunit	Derived by automated computational analysis using gene prediction method: Protein Homology.
	ERICI_RS17135	3331392	1422	yes	reverse	leuC	3-isopropylmalate dehydratase large subunit	Derived by automated computational analysis using gene prediction method: Protein Homology.
	ERICI_RS17140	3332961	909	yes	forward		LysR family transcriptional regulator	Derived by automated computational analysis using gene prediction method: Protein Homology.
	ERICI_RS17145	3334190	783	yes	reverse		sigma-70 family RNA polymerase sigma factor	Derived by automated computational analysis using gene prediction method: Protein Homology.
	ERICI_RS17150	3334969	450	yes	reverse	rsbW	anti-sigma B factor RsbW	Derived by automated computational analysis using gene prediction method: Protein Homology.
	ERICI_RS17160	3335855	423	yes	reverse		DUF948 domain-containing protein	Derived by automated computational analysis using gene prediction method: Protein Homology.
	ERICI_RS17165	3336707	1107	yes	reverse		hybrid sensor histidine kinase/response regulator	Derived by automated computational analysis using gene prediction method: Protein Homology.
	ERICI_RS17175	3338222	846	yes	reverse		carbon-nitrogen family hydrolase	Derived by automated computational analysis using gene prediction method: Protein Homology.
	ERICI_RS17185	3340836	1113	yes	forward		glutamate 5-kinase	Derived by automated computational analysis using gene prediction method: Protein Homology.
	ERICI_RS17200	3344293	1266	yes	forward		2,3-diketo-5-methylthiopentyl-1-phosphate enolase	Derived by automated computational analysis using gene prediction method: Protein Homology.
	ERICI_RS17205	3345555	654	yes	forward		2-hydroxy-3-keto-5-methylthiopentenyl-1- phosphate phosphatase	Derived by automated computational analysis using gene prediction method: Protein Homology.
	ERICI_RS17210	3346205	666	yes	forward	mtnB	methylthioribulose 1-phosphate dehydratase	Derived by automated computational analysis using gene prediction method: Protein Homology.
	ERICI_RS17215	3347062	669	yes	forward		GTP pyrophosphokinase family protein	Derived by automated computational analysis using gene prediction method: Protein Homology.
	ERICI_RS17220	3347815	672	yes	reverse		DnaD domain-containing protein	Derived by automated computational analysis using gene prediction method: Protein Homology.
	ERICI_RS17225	3348511	1299	yes	reverse	asnS	asparagine--tRNA ligase	Derived by automated computational analysis using gene prediction method: Protein Homology.
	ERICI_RS17230	3349883	1206	yes	reverse		acetate kinase	Derived by automated computational analysis using gene prediction method: Protein Homology.
	ERICI_RS17235	3351085	873	yes	reverse		NAD(P)-binding domain-containing protein	Derived by automated computational analysis using gene prediction method: Protein Homology.
	ERICI_RS17240	3352188	1551	yes	reverse		AAA family ATPase	Derived by automated computational analysis using gene prediction method: Protein Homology.
	ERICI_RS17250	3354399	456	yes	reverse		DUF5590 domain-containing protein	Derived by automated computational analysis using gene prediction method: Protein Homology.
	ERICI_RS17255	3354941	1308	yes	reverse		amidohydrolase	Derived by automated computational analysis using gene prediction method: Protein Homology.
	ERICI_RS17260	3356570	630	yes	forward		DUF47 domain-containing protein	Derived by automated computational analysis using gene prediction method: Protein Homology.
	ERICI_RS17265	3357233	999	yes	forward		inorganic phosphate transporter	Derived by automated computational analysis using gene prediction method: Protein Homology.
	ERICI_RS17270	3358254	639	yes	reverse		redox-sensing transcriptional repressor Rex	Derived by automated computational analysis using gene prediction method: Protein Homology.
	ERICI_RS17275	3358889	2859	yes	reverse	dinG	ATP-dependent DNA helicase DinG	Derived by automated computational analysis using gene prediction method: Protein Homology.
	ERICI_RS17290	3362873	903	yes	reverse		pantoate--beta-alanine ligase	Derived by automated computational analysis using gene prediction method: Protein Homology.
	ERICI_RS17295	3363822	861	yes	reverse	panB	3-methyl-2-oxobutanoate hydroxymethyltransferase	Derived by automated computational analysis using gene prediction method: Protein Homology.
	ERICI_RS17305	3366049	1368	yes	reverse		CCA tRNA nucleotidyltransferase	Derived by automated computational analysis using gene prediction method: Protein Homology.
	ERICI_RS17310	3367430	1161	yes	reverse	bshA	N-acetyl-alpha-D-glucosaminyl L-malate synthase BshA	Derived by automated computational analysis using gene prediction method: Protein Homology.
	ERICI_RS17315	3368614	693	yes	reverse	bshB1	bacillithiol biosynthesis deacetylase BshB1	Derived by automated computational analysis using gene prediction method: Protein Homology.
	ERICI_RS17325	3369815	804	yes	reverse		4-hydroxy-tetrahydrodipicolinate reductase	Derived by automated computational analysis using gene prediction method: Protein Homology.
	ERICI_RS17330	3370801	516	yes	reverse		tetratricopeptide repeat protein	Derived by automated computational analysis using gene prediction method: Protein Homology.
	ERICI_RS17335	3371389	339	yes	reverse		nucleotide pyrophosphohydrolase	Derived by automated computational analysis using gene prediction method: Protein Homology.
	ERICI_RS17340	3371881	870	yes	forward		YitT family protein	Derived by automated computational analysis using gene prediction method: Protein Homology.
	ERICI_RS17345	3372747	864	yes	reverse		hypothetical protein	Derived by automated computational analysis using gene prediction method: Protein Homology.
	ERICI_RS17350	3373662	696	yes	reverse		DUF1405 domain-containing protein	Derived by automated computational analysis using gene prediction method: Protein Homology.
	ERICI_RS17355	3374623	870	yes	reverse		c-type cytochrome	Derived by automated computational analysis using gene prediction method: Protein Homology.
	ERICI_RS17360	3375526	672	yes	reverse		cytochrome b6	Derived by automated computational analysis using gene prediction method: Protein Homology.
	ERICI_RS17365	3376215	549	yes	reverse		ubiquinol-cytochrome c reductase iron-sulfur subunit	Derived by automated computational analysis using gene prediction method: Protein Homology.
	ERICI_RS17375	3377792	186	yes	reverse		IDEAL domain-containing protein	Derived by automated computational analysis using gene prediction method: Protein Homology.
	ERICI_RS17380	3378029	522	yes	reverse		gamma carbonic anhydrase family protein	Derived by automated computational analysis using gene prediction method: Protein Homology.
	ERICI_RS17385	3378609	1131	yes	reverse		hypothetical protein	Derived by automated computational analysis using gene prediction method: Protein Homology.
	ERICI_RS17390	3379918	597	yes	reverse		histidine phosphatase family protein	Derived by automated computational analysis using gene prediction method: Protein Homology.
	ERICI_RS17400	3381721	1101	yes	reverse		histidinol-phosphate transaminase	Derived by automated computational analysis using gene prediction method: Protein Homology.
	ERICI_RS17405	3382843	813	yes	reverse		tryptophan synthase subunit alpha	Derived by automated computational analysis using gene prediction method: Protein Homology.
	ERICI_RS17410	3383652	1197	yes	reverse	trpB	tryptophan synthase subunit beta	Derived by automated computational analysis using gene prediction method: Protein Homology.
	ERICI_RS17425	3386379	1047	yes	reverse	trpD	anthranilate phosphoribosyltransferase	Derived by automated computational analysis using gene prediction method: Protein Homology.
	ERICI_RS17430	3387446	1557	yes	reverse	trpE	anthranilate synthase component I	Derived by automated computational analysis using gene prediction method: Protein Homology.
	ERICI_RS17440	3389339	378	yes	reverse	aroH	chorismate mutase	Derived by automated computational analysis using gene prediction method: Protein Homology.
	ERICI_RS17445	3389719	1095	yes	reverse		3-dehydroquinate synthase	Derived by automated computational analysis using gene prediction method: Protein Homology.
	ERICI_RS17450	3390827	1164	yes	reverse	aroC	chorismate synthase	Derived by automated computational analysis using gene prediction method: Protein Homology.
	ERICI_RS17455	3392432	783	yes	reverse		protein-glutamate O-methyltransferase CheR	Derived by automated computational analysis using gene prediction method: Protein Homology.
	ERICI_RS17465	3393911	975	yes	reverse	hepT	heptaprenyl diphosphate synthase component II	Derived by automated computational analysis using gene prediction method: Protein Homology.
	ERICI_RS17470	3394907	843	yes	reverse		menaquinone biosynthesis protein	Derived by automated computational analysis using gene prediction method: Protein Homology.
	ERICI_RS17480	3396339	873	yes	reverse	ubiA	UbiA family prenyltransferase	Derived by automated computational analysis using gene prediction method: Protein Homology.
	ERICI_RS17485	3397287	708	yes	reverse		demethylmenaquinone methyltransferase	Derived by automated computational analysis using gene prediction method: Protein Homology.
	ERICI_RS17490	3398006	864	yes	reverse		heptaprenyl diphosphate synthase component 1	Derived by automated computational analysis using gene prediction method: Protein Homology.
	ERICI_RS17495	3398957	543	yes	reverse		hypothetical protein	Derived by automated computational analysis using gene prediction method: GeneMarkS-2+.
	ERICI_RS17500	3399631	219	yes	reverse	mtrB	trp RNA-binding attenuation protein MtrB	Derived by automated computational analysis using gene prediction method: Protein Homology.
	ERICI_RS17510	3400608	273	yes	reverse		HU family DNA-binding protein	Derived by automated computational analysis using gene prediction method: Protein Homology.
	ERICI_RS17530	3403207	723	yes	reverse		lipoprotein-like protein	Derived by automated computational analysis using gene prediction method: Protein Homology.
	ERICI_RS17535	3403995	354	yes	reverse		2Fe-2S iron-sulfur cluster binding domain-containing protein	Derived by automated computational analysis using gene prediction method: Protein Homology.
	ERICI_RS17540	3404372	591	yes	reverse		hypothetical protein	Derived by automated computational analysis using gene prediction method: GeneMarkS-2+.
	ERICI_RS17545	3405013	300	yes	reverse		(2Fe-2S)-binding protein	Derived by automated computational analysis using gene prediction method: Protein Homology.
	ERICI_RS17550	3405502	282	yes	reverse		stage VI sporulation protein F	Derived by automated computational analysis using gene prediction method: Protein Homology.
	ERICI_RS17555	3405864	1047	yes	reverse		NAD(P)H-dependent glycerol-3-phosphate dehydrogenase	Derived by automated computational analysis using gene prediction method: Protein Homology.
	ERICI_RS17560	3406958	594	yes	reverse	plsY	glycerol-3-phosphate 1-O-acyltransferase PlsY	Derived by automated computational analysis using gene prediction method: Protein Homology.
	ERICI_RS17565	3407564	1323	yes	reverse		ribosome biogenesis GTPase Der	Derived by automated computational analysis using gene prediction method: Protein Homology.
	ERICI_RS17570	3408991	180	yes	reverse		hypothetical protein	Derived by automated computational analysis using gene prediction method: Protein Homology.
	ERICI_RS17575	3409167	918	yes	reverse		YIEGIA domain-containing protein	Derived by automated computational analysis using gene prediction method: Protein Homology.
	ERICI_RS17580	3410084	624	yes	reverse		hypothetical protein	Derived by automated computational analysis using gene prediction method: GeneMarkS-2+.
	ERICI_RS17590	3411954	1236	yes	reverse	rpsA	30S ribosomal protein S1	Derived by automated computational analysis using gene prediction method: Protein Homology.
	ERICI_RS17595	3413330	585	yes	reverse		1-acyl-sn-glycerol-3-phosphate acyltransferase	Derived by automated computational analysis using gene prediction method: Protein Homology.
	ERICI_RS17600	3413917	681	yes	reverse		(d)CMP kinase	Derived by automated computational analysis using gene prediction method: Protein Homology.
	ERICI_RS17605	3414703	243	yes	reverse		hypothetical protein	Derived by automated computational analysis using gene prediction method: GeneMarkS-2+.
	ERICI_RS17615	3415898	1353	yes	reverse	ypeB	germination protein YpeB	Derived by automated computational analysis using gene prediction method: Protein Homology.
	ERICI_RS17620	3417652	690	yes	reverse	prsW	intramembrane metalloprotease PrsW	Derived by automated computational analysis using gene prediction method: Protein Homology.
	ERICI_RS17625	3418382	1251	yes	reverse		Glu/Leu/Phe/Val dehydrogenase	Derived by automated computational analysis using gene prediction method: Protein Homology.
	ERICI_RS17630	3419769	609	yes	reverse		genetic competence negative regulator	Derived by automated computational analysis using gene prediction method: Protein Homology.
	ERICI_RS17635	3420602	300	yes	reverse		hypothetical protein	Derived by automated computational analysis using gene prediction method: GeneMarkS-2+.
	ERICI_RS17640	3421084	213	yes	reverse		hypothetical protein	Derived by automated computational analysis using gene prediction method: GeneMarkS-2+.
	ERICI_RS17645	3421302	594	yes	reverse		CPBP family intramembrane metalloprotease	Derived by automated computational analysis using gene prediction method: Protein Homology.
	ERICI_RS17650	3421915	318	yes	reverse		rhodanese-like domain-containing protein	Derived by automated computational analysis using gene prediction method: Protein Homology.
	ERICI_RS17655	3422419	489	yes	forward		inorganic diphosphatase	Derived by automated computational analysis using gene prediction method: Protein Homology.
	ERICI_RS17660	3423371	1584	yes	forward		phosphoglycerate dehydrogenase	Derived by automated computational analysis using gene prediction method: Protein Homology.
	ERICI_RS17665	3425078	1854	yes	reverse		HAMP domain-containing protein	Derived by automated computational analysis using gene prediction method: Protein Homology.
	ERICI_RS17670	3426933	714	yes	reverse		response regulator transcription factor	Derived by automated computational analysis using gene prediction method: Protein Homology.
	ERICI_RS17675	3427722	1245	yes	reverse	ccsB	c-type cytochrome biogenesis protein CcsB	Derived by automated computational analysis using gene prediction method: Protein Homology.
	ERICI_RS17680	3428963	1671	yes	reverse		cytochrome c biogenesis protein ResB	Derived by automated computational analysis using gene prediction method: Protein Homology.
	ERICI_RS17685	3430648	567	yes	reverse		redoxin domain-containing protein	Derived by automated computational analysis using gene prediction method: Protein Homology.
	ERICI_RS17690	3431280	750	yes	reverse		rRNA pseudouridine synthase	Derived by automated computational analysis using gene prediction method: Protein Homology.
	ERICI_RS17695	3432049	339	yes	reverse		N-acetylmuramoyl-L-alanine amidase	Derived by automated computational analysis using gene prediction method: Protein Homology.
	ERICI_RS17700	3432478	534	yes	reverse		spore maturation protein	Derived by automated computational analysis using gene prediction method: Protein Homology.
	ERICI_RS17705	3433027	591	yes	reverse		Spm-like protein	Derived by automated computational analysis using gene prediction method: Protein Homology.
	ERICI_RS17710	3433642	1188	yes	reverse		D-alanyl-D-alanine carboxypeptidase	Derived by automated computational analysis using gene prediction method: Protein Homology.
	ERICI_RS17715	3435069	1302	yes	forward		ArsB/NhaD family transporter	Derived by automated computational analysis using gene prediction method: Protein Homology.
	ERICI_RS17720	3436491	507	yes	reverse	ytfJ	GerW family sporulation protein	Derived by automated computational analysis using gene prediction method: Protein Homology.
	ERICI_RS17725	3437077	708	yes	reverse		DUF2953 domain-containing protein	Derived by automated computational analysis using gene prediction method: Protein Homology.
	ERICI_RS17735	3438560	783	yes	reverse		segregation/condensation protein A	Derived by automated computational analysis using gene prediction method: Protein Homology.
	ERICI_RS17740	3439773	471	yes	reverse		6,7-dimethyl-8-ribityllumazine synthase	Derived by automated computational analysis using gene prediction method: Protein Homology.
	ERICI_RS17745	3440279	1230	yes	reverse		bifunctional 3,4-dihydroxy-2-butanone-4-phosphate synthase/GTP cyclohydrolase II	Derived by automated computational analysis using gene prediction method: Protein Homology.
	ERICI_RS17750	3441543	666	yes	reverse	ribE	riboflavin synthase	Derived by automated computational analysis using gene prediction method: Protein Homology.
	ERICI_RS17755	3442212	1113	yes	reverse	ribD	bifunctional diaminohydroxyphosphoribosylaminopyrimidine deaminase/5-amino-6-(5-phosphoribosylamino)uracil reductase RibD	Derived by automated computational analysis using gene prediction method: Protein Homology.
	ERICI_RS17760	3444269	438	yes	reverse		peptidylprolyl isomerase	Derived by automated computational analysis using gene prediction method: Protein Homology.
	ERICI_RS17765	3444931	1338	yes	reverse	lysA	diaminopimelate decarboxylase	Derived by automated computational analysis using gene prediction method: Protein Homology.
	ERICI_RS17770	3446390	1758	yes	reverse		spore germination protein	Derived by automated computational analysis using gene prediction method: Protein Homology.
	ERICI_RS17780	3448660	639	yes	reverse		stage V sporulation protein AA	Derived by automated computational analysis using gene prediction method: Protein Homology.
	ERICI_RS17785	3449460	210	yes	forward		DUF378 domain-containing protein	Derived by automated computational analysis using gene prediction method: Protein Homology.
	ERICI_RS17790	3449714	201	yes	reverse		IS3 family transposase	Derived by automated computational analysis using gene prediction method: Protein Homology.
	ERICI_RS17795	3450361	699	yes	reverse	narI	respiratory nitrate reductase subunit gamma	Derived by automated computational analysis using gene prediction method: Protein Homology.
	ERICI_RS17800	3451074	657	yes	reverse	narJ	nitrate reductase molybdenum cofactor assembly chaperone	Derived by automated computational analysis using gene prediction method: Protein Homology.
	ERICI_RS17815	3456902	282	yes	reverse		hypothetical protein	Derived by automated computational analysis using gene prediction method: Protein Homology.
	ERICI_RS17825	3457551	441	yes	reverse		hemerythrin domain-containing protein	Derived by automated computational analysis using gene prediction method: Protein Homology.
	ERICI_RS17830	3458442	195	yes	reverse		hypothetical protein	Derived by automated computational analysis using gene prediction method: GeneMarkS-2+.
	ERICI_RS17835	3458831	756	yes	reverse	sigF	RNA polymerase sporulation sigma factor SigF	Derived by automated computational analysis using gene prediction method: Protein Homology.
	ERICI_RS17840	3459598	456	yes	reverse		anti-sigma F factor	Derived by automated computational analysis using gene prediction method: Protein Homology.
	ERICI_RS17845	3460050	354	yes	reverse	spoIIAA	anti-sigma F factor antagonist	Derived by automated computational analysis using gene prediction method: Protein Homology.
	ERICI_RS17850	3460525	1179	yes	reverse		D-alanyl-D-alanine carboxypeptidase	Derived by automated computational analysis using gene prediction method: Protein Homology.
	ERICI_RS17865	3463206	894	yes	forward		ABC transporter ATP-binding protein	Derived by automated computational analysis using gene prediction method: Protein Homology.
	ERICI_RS17870	3464096	684	yes	forward		ABC transporter permease	Derived by automated computational analysis using gene prediction method: GeneMarkS-2+.
	ERICI_RS17880	3465125	378	yes	reverse		hypothetical protein	Derived by automated computational analysis using gene prediction method: Protein Homology.
	ERICI_RS17885	3465752	858	yes	reverse		purine-nucleoside phosphorylase	Derived by automated computational analysis using gene prediction method: Protein Homology.
	ERICI_RS17890	3466626	822	yes	reverse		purine-nucleoside phosphorylase	Derived by automated computational analysis using gene prediction method: Protein Homology.
	ERICI_RS17895	3467519	1176	yes	reverse	deoB	phosphopentomutase	Derived by automated computational analysis using gene prediction method: Protein Homology.
	ERICI_RS17900	3468856	897	yes	reverse	xerD	site-specific tyrosine recombinase XerD	Derived by automated computational analysis using gene prediction method: Protein Homology.
	ERICI_RS17905	3469849	234	yes	reverse		DUF4227 family protein	Derived by automated computational analysis using gene prediction method: Protein Homology.
	ERICI_RS17910	3470148	1122	yes	reverse	ald	alanine dehydrogenase	Derived by automated computational analysis using gene prediction method: Protein Homology.
	ERICI_RS17915	3471576	486	yes	reverse		transcriptional repressor	Derived by automated computational analysis using gene prediction method: Protein Homology.
	ERICI_RS17920	3472161	645	yes	reverse	spoIIM	stage II sporulation protein M	Derived by automated computational analysis using gene prediction method: Protein Homology.
	ERICI_RS17925	3473038	1185	yes	reverse		TIGR00375 family protein	Derived by automated computational analysis using gene prediction method: Protein Homology.
	ERICI_RS17930	3474234	666	yes	reverse		NUDIX hydrolase	Derived by automated computational analysis using gene prediction method: Protein Homology.
	ERICI_RS22740	3474904	177	yes	forward		hypothetical protein	Derived by automated computational analysis using gene prediction method: GeneMarkS-2+.
	ERICI_RS17935	3475100	987	yes	reverse		LCP family protein	Derived by automated computational analysis using gene prediction method: Protein Homology.
	ERICI_RS18020	3489235	135	yes	reverse		IS3 family transposase	Derived by automated computational analysis using gene prediction method: Protein Homology.
	ERICI_RS18025	3489492	906	yes	reverse		hypothetical protein	Derived by automated computational analysis using gene prediction method: GeneMarkS-2+.
	ERICI_RS18030	3490627	297	yes	reverse		hypothetical protein	Derived by automated computational analysis using gene prediction method: GeneMarkS-2+.
	ERICI_RS18040	3491927	267	yes	reverse		spore coat protein CotJB	Derived by automated computational analysis using gene prediction method: Protein Homology.
	ERICI_RS18045	3492466	213	yes	reverse		spore coat associated protein CotJA	Derived by automated computational analysis using gene prediction method: Protein Homology.
	ERICI_RS18060	3494592	1371	yes	reverse		HlyC/CorC family transporter	Derived by automated computational analysis using gene prediction method: Protein Homology.
	ERICI_RS18065	3496015	1104	yes	reverse	yfkAB	radical SAM/CxCxxxxC motif protein YfkAB	Derived by automated computational analysis using gene prediction method: Protein Homology.
	ERICI_RS18070	3497507	852	yes	reverse		undecaprenyl-diphosphate phosphatase	Derived by automated computational analysis using gene prediction method: Protein Homology.
	ERICI_RS18075	3498503	1416	yes	reverse		bifunctional metallophosphatase/5'-nucleotidase	Derived by automated computational analysis using gene prediction method: Protein Homology.
	ERICI_RS18080	3500355	717	yes	reverse		collagen-like repeat preface domain-containing protein	Derived by automated computational analysis using gene prediction method: Protein Homology.
	ERICI_RS18085	3501264	333	yes	forward		hypothetical protein	Derived by automated computational analysis using gene prediction method: GeneMarkS-2+.
	ERICI_RS18250	3523813	192	yes	forward		tyrosine-type recombinase/integrase	Derived by automated computational analysis using gene prediction method: Protein Homology.
	ERICI_RS18260	3524247	1398	yes	reverse	sufB	Fe-S cluster assembly protein SufB	Derived by automated computational analysis using gene prediction method: Protein Homology.
	ERICI_RS18270	3526093	1227	yes	reverse		cysteine desulfurase	Derived by automated computational analysis using gene prediction method: Protein Homology.
	ERICI_RS18275	3527316	1296	yes	reverse	sufD	Fe-S cluster assembly protein SufD	Derived by automated computational analysis using gene prediction method: Protein Homology.
	ERICI_RS18280	3528679	834	yes	reverse	sufC	Fe-S cluster assembly ATPase SufC	Derived by automated computational analysis using gene prediction method: Protein Homology.
	ERICI_RS18290	3530438	450	yes	reverse		DNA starvation/stationary phase protection protein	Derived by automated computational analysis using gene prediction method: Protein Homology.
	ERICI_RS18295	3531106	1230	yes	forward		S-methyl-5-thioribose kinase	Derived by automated computational analysis using gene prediction method: Protein Homology.
	ERICI_RS18305	3533501	642	yes	forward		NAD(P)H-dependent oxidoreductase	Derived by automated computational analysis using gene prediction method: Protein Homology.
	ERICI_RS18315	3534525	312	yes	reverse		DUF1805 domain-containing protein	Derived by automated computational analysis using gene prediction method: Protein Homology.
	ERICI_RS18325	3535510	261	yes	reverse		hypothetical protein	Derived by automated computational analysis using gene prediction method: GeneMarkS-2+.
	ERICI_RS18330	3535794	1512	yes	reverse		PAS domain S-box protein	Derived by automated computational analysis using gene prediction method: Protein Homology.
	ERICI_RS18335	3537382	372	yes	reverse		DUF423 domain-containing protein	Derived by automated computational analysis using gene prediction method: Protein Homology.
	ERICI_RS18375	3543132	291	yes	forward		hypothetical protein	Derived by automated computational analysis using gene prediction method: GeneMarkS-2+.
	ERICI_RS18380	3544024	1152	yes	forward	yhbH	sporulation protein YhbH	Derived by automated computational analysis using gene prediction method: Protein Homology.
	ERICI_RS18395	3547220	186	yes	forward		hypothetical protein	Derived by automated computational analysis using gene prediction method: Protein Homology.
	ERICI_RS18400	3547706	540	yes	reverse		hypothetical protein	Derived by automated computational analysis using gene prediction method: GeneMarkS-2+.
	ERICI_RS18405	3548538	255	yes	reverse		hypothetical protein	Derived by automated computational analysis using gene prediction method: GeneMarkS-2+.
	ERICI_RS18410	3549014	1554	yes	forward		PAS domain S-box protein	Derived by automated computational analysis using gene prediction method: Protein Homology.
	ERICI_RS18420	3551055	2100	yes	reverse		S8 family serine peptidase	Derived by automated computational analysis using gene prediction method: Protein Homology.
	ERICI_RS18445	3557205	1917	yes	reverse	cadA	cadmium-translocating P-type ATPase	Derived by automated computational analysis using gene prediction method: Protein Homology.
	ERICI_RS18450	3559457	198	yes	reverse		hypothetical protein	Derived by automated computational analysis using gene prediction method: GeneMarkS-2+.
	ERICI_RS18455	3560077	2571	yes	forward	mprF	bifunctional lysylphosphatidylglycerol flippase/synthetase MprF	Derived by automated computational analysis using gene prediction method: Protein Homology.
	ERICI_RS18470	3564912	741	yes	forward		hypothetical protein	Derived by automated computational analysis using gene prediction method: Protein Homology.
	ERICI_RS18475	3565707	918	yes	reverse		NAD(P)/FAD-dependent oxidoreductase	Derived by automated computational analysis using gene prediction method: Protein Homology.
	ERICI_RS18480	3566730	666	yes	reverse	modB	molybdate ABC transporter permease subunit	Derived by automated computational analysis using gene prediction method: Protein Homology.
	ERICI_RS18485	3567392	828	yes	reverse	modA	molybdate ABC transporter substrate-binding protein	Derived by automated computational analysis using gene prediction method: Protein Homology.
	ERICI_RS18490	3568466	945	yes	forward		helix-turn-helix transcriptional regulator	Derived by automated computational analysis using gene prediction method: Protein Homology.
	ERICI_RS18495	3569784	258	yes	reverse		AbrB/MazE/SpoVT family DNA-binding domain-containing protein	Derived by automated computational analysis using gene prediction method: Protein Homology.
	ERICI_RS18500	3570248	465	yes	reverse	trmL	tRNA (uridine(34)/cytosine(34)/5- carboxymethylaminomethyluridine(34)-2'-O)- methyltransferase TrmL	Derived by automated computational analysis using gene prediction method: Protein Homology.
	ERICI_RS18505	3570884	1089	yes	reverse	serC	3-phosphoserine/phosphohydroxythreonine transaminase	Derived by automated computational analysis using gene prediction method: Protein Homology.
	ERICI_RS18515	3572804	339	yes	forward		MgtC/SapB family protein	Derived by automated computational analysis using gene prediction method: Protein Homology.
	ERICI_RS18520	3573209	246	yes	forward		hypothetical protein	Derived by automated computational analysis using gene prediction method: GeneMarkS-2+.
	ERICI_RS18530	3575392	678	yes	reverse	deoC	deoxyribose-phosphate aldolase	Derived by automated computational analysis using gene prediction method: Protein Homology.
	ERICI_RS18535	3576152	1305	yes	reverse		pyrimidine-nucleoside phosphorylase	Derived by automated computational analysis using gene prediction method: Protein Homology.
	ERICI_RS18540	3577500	1185	yes	reverse		pyrimidine nucleoside transporter NupC	Derived by automated computational analysis using gene prediction method: Protein Homology.
	ERICI_RS18545	3579146	957	yes	reverse		sugar-binding transcriptional regulator	Derived by automated computational analysis using gene prediction method: Protein Homology.
	ERICI_RS18550	3580425	954	yes	reverse		4-hydroxy-3-methylbut-2-enyl diphosphate reductase	Derived by automated computational analysis using gene prediction method: Protein Homology.
	ERICI_RS18555	3581448	1506	yes	reverse		HAMP domain-containing protein	Derived by automated computational analysis using gene prediction method: Protein Homology.
	ERICI_RS18560	3582954	690	yes	reverse		response regulator transcription factor	Derived by automated computational analysis using gene prediction method: Protein Homology.
	ERICI_RS18565	3583804	1509	yes	reverse		trypsin-like peptidase domain-containing protein	Derived by automated computational analysis using gene prediction method: Protein Homology.
	ERICI_RS18570	3585578	663	yes	reverse		response regulator transcription factor	Derived by automated computational analysis using gene prediction method: Protein Homology.
	ERICI_RS18580	3587291	1035	yes	reverse		hypothetical protein	Derived by automated computational analysis using gene prediction method: Protein Homology.
	ERICI_RS18590	3588896	651	yes	reverse		hypothetical protein	Derived by automated computational analysis using gene prediction method: Protein Homology.
	ERICI_RS18595	3589722	1950	yes	reverse	thrS	threonine--tRNA ligase	Derived by automated computational analysis using gene prediction method: Protein Homology.
	ERICI_RS18600	3592054	948	yes	reverse		putative sporulation protein YtxC	Derived by automated computational analysis using gene prediction method: Protein Homology.
	ERICI_RS18605	3593252	690	yes	forward		inositol phosphorylceramide synthase	Derived by automated computational analysis using gene prediction method: Protein Homology.
	ERICI_RS18610	3594088	1134	yes	reverse	mqnC	dehypoxanthine futalosine cyclase	Derived by automated computational analysis using gene prediction method: Protein Homology.
	ERICI_RS18615	3595379	1182	yes	reverse		aminotransferase class V-fold PLP-dependent enzyme	Derived by automated computational analysis using gene prediction method: Protein Homology.
	ERICI_RS18625	3597795	936	yes	reverse	metA	homoserine O-succinyltransferase	Derived by automated computational analysis using gene prediction method: Protein Homology.
	ERICI_RS18640	3602729	1020	yes	reverse		HRDC domain-containing protein	Derived by automated computational analysis using gene prediction method: Protein Homology.
	ERICI_RS18645	3603951	294	yes	forward		DUF3055 domain-containing protein	Derived by automated computational analysis using gene prediction method: Protein Homology.
	ERICI_RS18655	3604971	198	yes	reverse		FeoB-associated Cys-rich membrane protein	Derived by automated computational analysis using gene prediction method: Protein Homology.
	ERICI_RS18665	3607228	231	yes	reverse		ferrous iron transport protein A	Derived by automated computational analysis using gene prediction method: Protein Homology.
	ERICI_RS18670	3607696	567	yes	reverse		DUF420 domain-containing protein	Derived by automated computational analysis using gene prediction method: Protein Homology.
	ERICI_RS18675	3608308	390	yes	reverse		DUF350 domain-containing protein	Derived by automated computational analysis using gene prediction method: Protein Homology.
	ERICI_RS18680	3608694	615	yes	reverse		hypothetical protein	Derived by automated computational analysis using gene prediction method: Protein Homology.
	ERICI_RS18685	3609364	1218	yes	reverse		glutathionylspermidine synthase family protein	Derived by automated computational analysis using gene prediction method: Protein Homology.
	ERICI_RS18690	3610639	660	yes	reverse		hypothetical protein	Derived by automated computational analysis using gene prediction method: Protein Homology.
	ERICI_RS18695	3611333	240	yes	reverse		hypothetical protein	Derived by automated computational analysis using gene prediction method: Protein Homology.
	ERICI_RS18700	3611753	834	yes	reverse		5'-3' exonuclease	Derived by automated computational analysis using gene prediction method: Protein Homology.
	ERICI_RS18705	3612672	468	yes	reverse		MarR family transcriptional regulator	Derived by automated computational analysis using gene prediction method: Protein Homology.
	ERICI_RS18710	3613433	3159	yes	reverse		phospholipid carrier-dependent glycosyltransferase	Derived by automated computational analysis using gene prediction method: Protein Homology.
	ERICI_RS18715	3616593	912	yes	reverse		aldo/keto reductase	Derived by automated computational analysis using gene prediction method: Protein Homology.
	ERICI_RS18720	3617679	1173	yes	reverse		hypothetical protein	Derived by automated computational analysis using gene prediction method: Protein Homology.
	ERICI_RS18725	3618851	1140	yes	reverse		DGQHR domain-containing protein	Derived by automated computational analysis using gene prediction method: Protein Homology.
	ERICI_RS18730	3620143	1047	yes	reverse		site-2 protease family protein	Derived by automated computational analysis using gene prediction method: GeneMarkS-2+.
	ERICI_RS18735	3621205	369	yes	reverse		arsenate reductase family protein	Derived by automated computational analysis using gene prediction method: Protein Homology.
	ERICI_RS18740	3621635	933	yes	reverse		RluA family pseudouridine synthase	Derived by automated computational analysis using gene prediction method: Protein Homology.
	ERICI_RS18745	3622564	570	yes	reverse		cob(I)yrinic acid a,c-diamide adenosyltransferase	Derived by automated computational analysis using gene prediction method: Protein Homology.
	ERICI_RS18750	3623149	1617	yes	reverse		cobyric acid synthase	Derived by automated computational analysis using gene prediction method: Protein Homology.
[truncated: 420 more rows]

## Sheet: Supplementary Table 4
	Sample	Year	County	Place	Latitude	Longitude	Cluster	Connection
	4-115-16	2016	Halland	Laholm	56.5047	13.0342	1	Geographical
	Plarvae-18	2018	Halland	Laholm	56.5047	13.0342	1	Geographical
	4-63-17	2017	Halland	Lidhult	56.8284	13.439	1	Geographical
	212-19	2019	Skåne	Munka-Ljungby	56.261	12.9725	1	Geographical
	4-142-16	2016	Skåne	Kivik	55.6846	14.2248	2	Geographical
	4-61-16	2016	Kalmar	Mönsterås	57.0424	16.4426	2	Geographical
	4-113-16	2016	Västra Götaland	Herrljunga	58.0784	13.0257	3	Geographical
	4-49-17	2017	Västra Götaland	Herrljunga	58.0784	13.0257	3	Geographical
	4-84-16	2016	Västra Götaland	Herrljunga	58.0784	13.0257	3	Geographical
	4-114-16-1	2016	Västra Götaland	Ljung	58.2246	11.9227	3	Geographical
	4-114-16-2	2016	Västra Götaland	Ljung	58.2246	11.9227	3	Geographical
	27-19	2019	Skåne	Vankiva	56.2004	13.7415	4	NA
	4-105-18	2018	Värmland	Västra Ämtevik	59.7246	13.1441	4	NA
	4-117-18	2018	Östergötland	Finspång	58.7077	15.7759	5	Geographical
	326-19	2019	Jönköping	Värnamo	57.1852	14.0412	5	Geographical
	327-19	2019	Jönköping	Värnamo	57.1852	14.0412	5	Geographical
	497-19	2019	Jönköping	Värnamo	57.1852	14.0412	5	Geographical
	Plarvae-24	2018	Jönköping	Värnamo	57.1852	14.0412	5	Geographical
	Plarvae-17	2018	Skåne	Kivik	55.6846	14.2248	6	Geographical
	4-70-17	2017	Kronoberg	Långasjö	56.578	15.4504	6	Geographical
	321-19	2019	Skåne	Bjärred	55.7226	13.0275	7	Geographical
	4-72-17	2017	Skåne	Kävlinge	55.793	13.1093	7	Geographical
	4-26-16	2016	Örebro	Lindesberg	59.5931	15.2265	8	Geographical
	125-19	2019	Örebro	Vedevåg	59.5247	15.298	8	Geographical
	Plarvae-08	2018	Östergötland	Linköping	58.4098	15.6245	9	Geographical
	357-19	2019	Östergötland	Norrköping	58.5909	16.1903	9	Geographical
	4-92-18	2018	Östergötland	Vikbolandet	58.5281	16.677	9	Geographical
	4-122-18	2018	Gotland	Hemse	57.2401	18.38	10	Geographical
	30-19	2019	Gotland	Romakloster	57.5088	18.4546	10	Geographical
	4-80-16	2016	Gotland	Romakloster	57.5088	18.4546	10	Geographical
	307-19	2019	Västra Götaland	Alingsås	57.93	12.533	11	Geographical
	278-19	2019	Västra Götaland	Blidsberg	57.9305	13.4933	11	Geographical
	300-19	2019	Västra Götaland	Timmele	57.8619	13.4286	11	Geographical
	166-19	2019	Gotland	Klintehamn	57.3864	18.2028	12	Geographical
	228-19	2019	Gotland	Klintehamn	57.3864	18.2028	12	Geographical
	273-19-1	2019	Gotland	Klintehamn	57.3864	18.2028	12	Geographical
	273-19-2	2019	Gotland	Klintehamn	57.3864	18.2028	12	Geographical
	273-19-3	2019	Gotland	Klintehamn	57.3864	18.2028	12	Geographical
	303-19	2019	Västra Götaland	Göteborg	57.7064	11.9686	13	Geographical
	324-19	2019	Västra Götaland	Hälleviksstrand	58.1244	11.4442	13	Geographical
	336-19	2019	Västra Götaland	Hälleviksstrand	58.1244	11.4442	13	Geographical
	176-19	2019	Värmland	Karlstad	59.3799	13.5029	14	Geographical
	95-19	2019	Värmland	Karlstad	59.3799	13.5029	14	Geographical
	4-104-17-1	2017	Södermanland	Strängnäs	59.3763	17.0268	14	Geographical
	4-97-17-1	2017	Värmland	Sunne	59.8402	13.1355	14	Geographical
	Plarvae-48	2018	Värmland	Västra Ämtevik	59.7246	13.1441	14	Geographical
	4-33-17	2017	Kronoberg	Avesta	60.2237	16.3762	15	Geographical
	360-19	2019	Kronoberg	Ingelstad	56.7385	14.9304	15	Geographical
	4-90-16	2016	Jönköping	Lekeryd	57.7734	14.4182	15	Geographical
	4-62-17	Sunne, Sweden	Kronoberg	Väckelsång	56.6403	14.9175	15	Geographical
	319-19	2019	Jönköping	Tranås	58.038	14.9777	16	Geographical
	Plarvae-22	2018	Kronoberg	Vederslöv	56.7866	14.7309	16	Geographical
	4-88-16	2016	Skåne	Hjärnarp	56.3182	12.9164	17	Geographical
	Plarvae-11	2018	Skåne	Klippan	56.1312	13.1275	17	Geographical
	Plarvae-10	2018	Skåne	Ljungbyhed	56.0739	13.2331	17	Geographical
	4-146-16	2016	Halland	Varberg	57.1093	12.2495	18	Geographical
	4-96-17-1	2017	Halland	Varberg	57.1093	12.2495	18	Geographical
	Plarvae-45	2018	Halland	Varberg	57.1093	12.2495	18	Geographical
	Plarvae-34	2018	Skåne	Glimåkra	56.3054	14.1364	19	Geographical
	4-90-18	2018	Skåne	Kristianstad	56.0318	14.1519	19	Geographical
	81-19	2019	Skåne	Östra Göinge	56.2551	14.0756	19	Geographical
	120-19	2019	Uppsala	Enköping	59.6357	17.0791	20	Beekeeping operation related
	25-19	2019	Uppsala	Enköping	59.6357	17.0791	20	Beekeeping operation related
	26-19	2019	Uppsala	Enköping	59.6357	17.0791	20	Beekeeping operation related
	358-19	2019	Uppsala	Enköping	59.6357	17.0791	20	Beekeeping operation related
	359-19	2019	Uppsala	Enköping	59.6357	17.0791	20	Beekeeping operation related
	36-19	2019	Uppsala	Enköping	59.6357	17.0791	20	Beekeeping operation related
	514-19	2019	Uppsala	Enköping	59.6357	17.0791	20	Beekeeping operation related
	52-19	2019	Uppsala	Enköping	59.6357	17.0791	20	Beekeeping operation related
	72-19	2019	Uppsala	Enköping	59.6357	17.0791	20	Beekeeping operation related
	4-108-16	2016	Uppsala	Hällsta	59.5107	17.3485	20	Beekeeping operation related
	17-19	2019	Halland	Hishult	56.4236	13.309	20	Beekeeping operation related
	4-147-16	2016	Västmanland	Kungsör	59.4268	16.0945	20	Beekeeping operation related
	301-19	2019	Östergötland	Mjölby	58.322	15.1329	20	Beekeeping operation related
	4-79-17	2017	Östergötland	Ödeshög	58.2294	14.653	20	Beekeeping operation related
	4-93-17-1	2017	Uppsala	Örsundsbro	59.6794	17.4175	20	Beekeeping operation related
	Plarvae-15	2018	Skåne	Östra Göinge	56.2551	14.0756	20	Beekeeping operation related
	4-152-16	2016	Västmanland	Sala	59.9245	16.6058	20	Beekeeping operation related
	147-19	2019	Jönköping	Sävsjö	57.4027	14.665	20	Beekeeping operation related
	149-19	2019	Jönköping	Sävsjö	57.4027	14.665	20	Beekeeping operation related
	221-19	2019	Jönköping	Sävsjö	57.4027	14.665	20	Beekeeping operation related
	37-19	2019	Jönköping	Sävsjö	57.4027	14.665	20	Beekeeping operation related
	378-19	2019	Jönköping	Sävsjö	57.4027	14.665	20	Beekeeping operation related
	44-19	2019	Jönköping	Sävsjö	57.4027	14.665	20	Beekeeping operation related
	320-19	2019	Stockholm	Sigtuna	59.6418	17.5549	20	Beekeeping operation related
	45-19	2019	Stockholm	Sigtuna	59.6167	17.7217	20	Beekeeping operation related
	Plarvae-06	2018	Västra Götaland	Strömstad	58.9555	11.0352	20	Beekeeping operation related
	Plarvae-07	2018	Västra Götaland	Strömstad	58.9555	11.0352	20	Beekeeping operation related
	Plarvae-44	2018	Västra Götaland	Strömstad	58.9555	11.0352	20	Beekeeping operation related
	4-105-17	2017	Stockholm	Upplands Bro	59.6073	17.6429	20	Beekeeping operation related
	4-99-17-1	2017	Halland	Varberg	57.1093	12.2495	20	Beekeeping operation related
	57-19	2019	Kronoberg	Växjö	56.8787	14.8094	20	Beekeeping operation related
	148-19	2019	Jönköping	Vrigstad	57.3568	14.4525	20	Beekeeping operation related
	309-19	2019	Östergötland	Vrigstad	57.3568	14.4525	20	Beekeeping operation related
	409-19	2019	Östergötland	Vrigstad	57.3568	14.4525	20	Beekeeping operation related
	4-101-16	2016	Västra Götaland	Vrigstad	57.3568	14.4525	20	Beekeeping operation related
	47-19	2019	Stockholm	Ekerö	59.2905	17.8131	21	Sale and transfer of beekeeping equipment and bees
	28-19	2019	Stockholm	Sigtuna	59.6165	17.7236	21	Sale and transfer of beekeeping equipment and bees
	46-19	2019	Stockholm	Sigtuna	59.6165	17.7236	21	Sale and transfer of beekeeping equipment and bees
	4-51-16	2016	Södermanland	Strängnäs	59.3763	17.0268	21	Sale and transfer of beekeeping equipment and bees
	4-47-16	2016	Kronoberg	Växjö	56.8787	14.8094	21	Sale and transfer of beekeeping equipment and bees
	33-19	2019	Jönköping	Burseryd	57.3755	14.7897	NA	NA
	133-19	2019	Västra Götaland	Dalsjöfors	57.7247	13.1008	NA	NA
	4-85-17	2017	Uppsala	Enköping	59.6357	17.0791	NA	NA
	1-19	2019	Jönköping	Gislaved	57.2931	13.4897	NA	NA
	16-19	2019	Jönköping	Gislaved	57.2931	13.4897	NA	NA
	4-66-16	2016	Halland	Hishult	56.4236	13.309	NA	NA
	Plarvae-09	2018	Skåne	Höganäs	56.3172	12.3705	NA	NA
	4-138-16	2016	Västra Götaland	Högsäter	58.6511	12.0555	NA	NA
	4-69-17	2017	Jönköping	Jönköping	57.7815	14.1628	NA	NA
	4-134-16	2016	Västmanland	Köping	59.5802	15.8781	NA	NA
	Plarvae-26	2018	Halland	Kungsäter	57.305	12.5663	NA	NA
	4-95-18	2018	Östergötland	Linköping	58.4098	15.6245	NA	NA
	4-59-16	2016	Skåne	Lund	55.7029	13.1929	NA	NA
	507-19	2019	Skåne	Malmö	55.6053	13.0002	NA	NA
	4-90-17	2017	Östergötland	Mjölby	58.322	15.1329	NA	NA
	4-98-16	2016	Örebro	Nora	59.5187	15.0388	NA	NA
	4-149-16	2016	Östergötland	Ödeshög	58.2294	14.653	NA	NA
	175-19	2019	Örebro	Örebro	59.2747	15.215	NA	NA
	4-128-16	2016	Kalmar	Oskarshamn	57.2633	16.4443	NA	NA
	Plarvae-01	2018	Gotland	Romakloster	57.5088	18.4546	NA	NA
	4-102-18	2018	Värmland	Säffle	59.1329	12.9249	NA	NA
	Plarvae-46	2018	Jönköping	Sävsjö	57.4027	14.665	NA	NA
	4-144-16	2016	Skåne	Sösdala	56.0406	13.6815	NA	NA
	4-139-16	2016	Västra Götaland	Sventorp	68.139	23.1452	NA	NA
	4-123-18	2018	Skåne	Tomelilla	57.8619	13.4286	NA	NA
	4-100-16	2016	Värmland	Torsby	60.1383	12.9989	NA	NA
	4-48-16	2016	Västra Götaland	Trollhättan	58.2828	12.2909	NA	NA
	4-143-16	2016	Västra Götaland	Ulricehamn	57.8103	13.4403	NA	NA
	4-132-16	2016	Västra Götaland	Vänersborg	58.3812	12.3227	NA	NA
	4-151-16	2016	Halland	Vessigebro	56.9762	12.6643	NA	NA
	4-77-16	2016	Skåne	Vinslöv	56.1022	13.9096	NA	NA
	Plarvae-13	2018	Östergötland	Ydre	57.8664	15.2854	NA	NA
	389-19	2019	Skåne	Ystad	55.433	13.8197	NA	NA
